# Supplementary material for: Modifying the false discovery rate procedure based on the information theory under arbitrary correlation structure and its performance in high-dimensional genomic data
Source: BMC Bioinformatics. 2024 Feb 5;25:57. doi: 10.1186/s12859-024-05678-w (PMC10840263; doi:10.1186/s12859-024-05678-w)
Supplement: Supplementary file 3 — Additional file 3: S3. 22278 Features (Gene Experissions) of Coloreactal Cancer Data. [file 12859_2024_5678_MOESM3_ESM.xls]

## Sheet: S3-colon_matrix_normalize
#S3: 22278 Features (Gene Experissions) of Coloreactal Cancer Data
Y	0	1	0	1	0	1	1	0	0	1	1	0	1	0	1	0	0	1	1	0	0	1	0	1	0	0	1	0	0	1	0	1	0	1	1	0	0	0	1	0	1	1	1	1	0	1	1	0	1
1007_s_at	11.5636	10.4756	10.9573	11.0544	10.0792	8.7615	10.3689	10.595	10.7441	10.8821	10.852	10.9304	11.544	10.4077	11.6071	11.0797	10.4084	12.0882	10.5714	11.2037	9.91377	8.68527	10.8663	10.442	11.334	10.7623	10.9472	11.105	11.3869	9.9077	10.8829	10.3849	11.4596	10.5851	10.5721	11.5337	11.2607	11.5193	11.0378	11.334	10.1443	10.9125	10.3348	11.3177	10.4789	10.938	9.99571	10.768	8.57353
1053_at	6.38545	6.82535	6.21692	8.04277	6.28823	7.33112	6.17953	6.62807	5.59382	7.07621	5.59753	6.57	6.75907	6.65785	7.68868	6.85935	7.15703	7.16185	7.06798	7.10298	6.69975	6.37374	6.67062	7.58138	6.39893	7.14422	7.31741	6.85667	6.82279	6.89727	5.94385	5.44738	6.65723	5.83799	6.74535	6.6679	6.81467	6.79247	6.04924	6.54469	6.96669	6.01521	6.49465	7.04178	6.22717	6.4869	6.71418	6.0063	7.26075
117_at	5.63342	5.63946	5.49995	6.1601	6.01774	6.85522	5.48162	5.49651	5.39918	5.6695	5.81658	5.75595	5.44768	6.24628	5.77792	5.75583	5.39556	5.70652	7.90636	5.71309	6.39161	7.26607	5.65648	5.85442	5.57155	5.64666	7.36821	5.96584	5.7046	6.02949	5.63844	5.50161	5.66474	5.5719	5.79949	5.56855	5.86288	5.94623	5.56776	5.68692	5.4457	5.66829	6.133	5.85813	8.71814	5.42783	6.7725	5.73177	6.12856
121_at	7.76383	7.6395	8.59005	7.69308	7.47438	7.71654	8.37178	8.47274	8.70379	7.3909	8.14427	7.88262	8.36131	7.93438	7.62517	7.45666	7.81939	7.35918	8.04546	7.74641	6.82251	7.61164	8.29975	7.67389	8.02698	7.77447	7.42358	7.623	7.60989	7.20178	8.39323	9.18596	8.27731	9.17918	7.13506	7.77003	7.763	7.88072	9.19298	8.87141	7.86459	10.1421	7.91593	7.44303	8.03438	8.34359	7.68446	8.10511	7.36998
1255_g_at	5.29872	5.24262	5.24164	5.33678	5.31354	5.16545	5.28043	5.26823	5.39182	5.15682	5.60647	5.38731	5.3083	5.20315	5.27251	5.39228	5.365	5.46533	5.40312	5.31778	5.27708	5.27821	5.42952	5.14299	5.42855	5.25104	5.40935	5.1935	5.38511	5.22598	5.35082	5.26747	5.31141	5.50206	5.21257	5.30328	5.28525	5.31685	5.25219	5.23508	5.28376	5.47494	5.23011	5.39918	5.52543	5.34171	5.38566	5.24262	5.2748
1294_at	9.02838	7.70838	8.87815	8.11414	8.70744	8.32465	9.44382	9.75392	9.51811	8.13677	8.44756	8.65588	9.02922	8.17532	7.66311	8.51289	9.46847	7.0343	7.84489	8.8722	7.83706	8.78488	9.06664	8.10094	9.6661	7.71356	7.46149	8.70176	8.27228	7.89709	9.21413	8.99795	9.06062	7.85971	8.56425	8.57276	8.86785	9.17336	10.1491	9.6657	7.80359	9.64597	8.81305	7.84161	8.09638	8.83834	8.72246	9.1198	8.06119
1316_at	5.84246	6.03725	6.53828	5.754	6.33915	6.21646	6.54954	6.51219	7.05435	5.548	6.92907	6.07276	6.20874	6.0128	5.77821	5.7888	6.04443	5.83237	5.75235	5.84977	6.0066	5.81601	6.49828	5.79949	6.28148	5.7196	6.03967	5.90054	5.61408	5.76271	6.59249	5.92182	6.47759	7.28643	5.7024	5.72192	5.8031	5.66866	7.57085	6.60043	5.5207	6.30885	6.11762	5.64473	5.90147	5.90957	6.03105	6.606	5.31717
1320_at	6.00579	5.57538	5.56057	5.86129	5.83278	5.68473	5.54602	5.60881	5.52522	5.79665	5.45357	5.90707	5.82134	5.63889	5.86505	5.98992	5.62786	5.88444	5.74303	5.90163	6.0128	5.69122	5.62554	5.64767	5.65185	5.83127	5.77888	5.73567	6.04534	5.7234	5.64114	5.32205	5.43488	5.25368	5.81494	5.90628	5.87905	5.6995	5.33143	5.66285	5.59923	5.9685	5.41232	5.92713	5.60332	6.0293	5.71759	5.49137	5.65947
1405_i_at	7.61917	6.90887	7.84122	7.52781	8.4747	7.24316	7.61059	7.83673	9.13969	7.40447	7.86489	8.57353	7.66205	8.24733	7.14282	10.3635	10.6798	6.88418	6.79367	8.95239	7.42064	8.23513	9.86685	6.52166	8.82681	8.26393	6.66972	9.58387	8.57276	7.2517	8.20319	7.30201	7.70083	5.76401	7.70838	8.45232	9.13125	8.54468	6.94355	7.85857	6.39847	6.28535	8.58031	6.53091	7.89119	9.45478	10.7745	9.1074	7.79571
1431_at	5.32478	5.55713	5.54999	5.70119	5.30351	5.64012	5.37477	5.68328	5.44633	5.71441	5.46964	5.36203	5.50831	5.54841	5.96501	5.46133	5.35673	5.51868	5.80336	5.64968	5.74939	5.82591	5.55345	5.44768	5.41642	5.44694	5.6087	5.52414	5.76167	5.6559	5.398	5.29158	5.5218	5.47786	5.7999	5.43531	5.45293	5.50016	5.46868	5.39435	5.59978	5.41428	5.62398	5.43299	5.39684	5.5204	5.75338	5.37998	14.357
1438_at	6.19666	5.80965	5.44116	9.95786	5.69938	5.49523	5.59958	5.93012	6.03725	6.4965	5.746	6.11204	7.84632	5.88371	6.94196	6.70319	5.70949	6.57883	5.8924	5.9616	6.13158	6.01915	6.08515	8.49697	6.29943	5.90825	8.63469	6.20998	7.74429	6.13361	5.72858	5.55847	5.99583	5.36909	6.59685	6.37374	6.2955	6.49052	5.61084	5.87651	5.55933	5.9923	5.73865	7.65768	6.17722	5.8171	5.59516	5.68775	5.90519
1487_at	9.07636	8.56585	9.53778	7.93029	8.23181	7.61022	8.53655	8.68634	8.66607	8.06751	8.7725	9.2274	8.85689	8.92567	9.10793	8.77329	9.27182	8.33763	8.27342	9.47381	7.94864	7.68215	9.13501	9.15009	9.73513	8.94643	7.1147	9.15241	8.90819	8.33796	8.65945	8.68164	9.25001	8.87815	8.35078	8.90989	9.33479	9.42763	9.0818	8.98515	9.27854	8.89545	8.14393	8.51651	8.3868	9.07839	7.82518	8.65551	7.8783
1494_f_at	6.00917	6.1099	6.44401	5.82052	5.89992	6.1879	6.03121	6.21938	6.18309	6.02451	6.41584	5.83044	5.98466	5.89627	5.82579	5.97042	6.30465	5.8031	5.77451	5.86177	5.86177	6.06609	6.31114	5.66866	6.65564	6.14206	5.73277	5.96178	5.82254	5.91945	6.22021	6.7038	6.16962	6.70233	5.86916	6.0459	6.04924	5.86233	7.22514	6.21646	6.01823	6.87225	6.23887	5.9013	5.90924	6.02006	6.13943	6.0468	11.9217
1598_g_at	10.4654	10.1987	10.5067	9.66933	10.1612	10.4674	10.7927	10.5824	10.7118	9.72623	10.1427	10.919	10.2877	10.6388	9.53081	10.8409	10.8949	9.62106	10.3777	10.4555	10.0129	11.9983	10.768	8.58715	11.7039	10.273	9.76915	10.3589	10.383	11.2067	10.6036	10.9011	11.518	9.77375	10.5836	10.8078	10.863	10.9774	11.1097	11.2762	10.3271	10.6326	11.6904	10.3386	10.5493	10.9497	11.6792	11.0627	9.59817
160020_at	7.36676	7.24849	7.80927	8.50206	7.38593	7.69487	8.20319	7.58026	8.19778	7.5988	7.67128	7.01506	7.34222	7.13266	7.47262	7.25646	7.70083	8.25168	7.55521	7.04208	6.87499	7.41461	7.39457	7.21369	7.54614	6.95985	7.88004	7.30017	7.14942	7.13208	7.78962	8.20198	8.10285	8.83834	6.92417	7.16614	7.07846	7.23711	8.85893	7.94936	7.24279	8.13279	7.80323	7.31774	7.63735	7.42961	7.57843	7.62102	6.97023
1729_at	8.23926	8.27922	8.15504	7.55521	8.11	7.57126	8.49326	8.50009	8.54635	8.29788	8.52928	8.3322	9.36081	8.28661	8.14221	7.89195	8.22225	8.05594	8.18829	8.38197	7.92578	8.23218	8.79116	8.34666	8.97328	8.10323	8.06452	8.31408	8.0712	7.56124	8.12504	8.73606	8.16798	7.52999	8.00854	8.25168	8.0979	8.50754	8.91932	8.85576	7.906	8.94938	8.23257	7.89162	8.39698	8.46351	8.21045	8.35941	7.93769
1773_at	5.8973	5.62589	5.59832	6.74661	5.81371	5.76041	5.7075	5.91697	5.7674	5.92304	5.65472	5.84991	5.77439	5.71333	6.3015	5.87531	5.91697	6.22106	5.87039	5.68281	5.54642	5.81479	5.96127	5.82523	5.66088	5.93535	5.77588	5.83294	5.97144	5.83409	5.57299	5.44909	5.72032	6.36865	5.91806	5.73303	5.72229	5.87055	5.68316	5.84173	5.78809	5.58183	5.60023	5.9999	5.84716	5.86505	5.75325	5.78922	5.8389
177_at	7.31187	6.0996	7.79965	6.73753	6.32094	6.25624	5.90859	5.87723	6.67564	6.40522	6.10182	7.22988	6.96807	6.5761	7.21994	6.6247	6.23693	6.18771	6.12856	6.52189	6.13415	6.39137	7.19727	6.49102	6.87724	7.11435	6.12531	6.75998	6.78894	6.08252	7.11365	6.4657	7.01602	6.5206	6.47759	7.03364	7.33561	6.67895	6.15628	7.09071	5.87256	5.8488	6.15738	6.552	5.91515	7.19665	6.20789	6.35174	6.28015
179_at	7.69308	7.38252	8.66719	7.57659	7.35534	7.85119	8.7435	8.21582	8.53382	7.57585	8.26167	7.32055	7.88976	7.34331	7.65037	7.49316	7.83053	7.48997	7.64228	7.46331	7.0818	7.32691	7.65541	7.47802	8.28625	7.36785	7.24175	7.70382	7.58532	7.26075	8.3365	8.64886	7.84122	8.3974	7.07911	7.78923	7.45913	7.6018	9.08046	8.7519	7.16397	8.79036	7.91336	7.50882	7.73188	7.66646	7.46449	7.84889	7.57733
1861_at	7.34984	6.11377	6.20353	6.87086	6.29052	7.03031	6.23863	6.2661	5.86492	6.67093	6.0353	6.91957	7.5872	6.6989	7.16185	6.81002	6.91771	6.48546	6.4045	6.98229	6.9055	6.83068	7.69823	6.59278	7.61059	6.68309	6.38911	7.36026	7.40517	6.69749	5.8335	6.48758	6.94391	5.81385	6.85864	7.28873	6.78756	7.66487	6.23378	6.59736	6.23293	6.00006	6.2127	6.94517	5.95128	6.2265	6.27992	6.16962	6.79247
200000_s_at	10.3102	9.66661	9.4793	11.2803	10.5283	10.8773	10.2171	10.943	8.65076	10.5708	9.6515	10.0539	11.0601	9.69795	10.3812	10.7808	10.5047	10.8614	10.2958	10.6859	10.7427	10.679	10.6236	10.2278	10.6332	10.2171	9.94992	10.4542	11.0192	10.6724	8.88962	9.73565	10.6716	8.19703	10.7412	10.5543	10.76	10.6186	8.62675	10.0365	9.65488	10.3824	10.291	10.9363	10.203	9.76724	10.5714	9.48976	10.5425
200001_at	11.9854	9.74093	10.2945	12.1557	10.4612	11.6508	9.58045	11.3565	8.50242	11.9775	6.63316	11.5702	13.1502	11.0422	11.6384	11.6765	11.9559	12.1674	11.8775	12.1406	11.5715	11.9589	12.2863	11.7866	12.8144	11.6765	11.6971	12.2294	12.5766	11.804	9.28474	5.98704	12.2555	6.43509	11.792	12.2254	12.1825	12.6417	9.76459	12.1168	10.6866	11.1604	10.3201	12.1111	10.2658	11.1265	11.804	9.61648	11.5046
200002_at	11.7187	12.3024	10.9423	12.7619	12.6126	12.1637	12.4219	12.679	11.5312	12.566	11.6698	12.0988	13.0975	12.3755	12.6498	12.1425	12.4269	12.3403	12.8477	12.3817	12.1222	12.1036	12.4802	12.7559	12.5741	12.1731	12.2963	12.2609	12.126	12.2555	11.3199	11.2096	12.273	11.815	12.3924	11.9278	12.0035	12.2353	11.3168	12.2391	12.1036	12.2353	12.2903	12.3214	12.7097	11.5107	12.5102	11.1454	11.8944
200003_s_at	14.0018	14.3262	13.1502	14.357	14.4396	13.9493	14.3148	14.4327	13.0481	14.5461	12.9567	13.9788	14.5811	14.1882	13.9375	14.2891	14.1882	14.1355	14.2532	14.1698	14.129	14.3148	14.3201	14.2096	14.4001	14.0734	14.3018	14.1236	14.2164	13.996	12.8391	12.371	14.0557	12.3904	14.1477	14.0557	14.0797	14.3817	13.7216	14.2959	14.1882	13.9004	13.9375	14.1987	14.2164	13.9322	14.2712	12.8924	13.817
200004_at	13.0591	13.0778	12.8477	12.5612	12.9133	12.8635	12.7356	12.3429	11.9854	12.9462	12.4802	12.6074	12.3624	12.7181	13.0899	12.6334	12.2819	13.0481	12.7737	12.6074	13.1216	12.7043	12.0174	12.7925	11.9126	12.777	13.1136	12.6522	12.8419	12.8806	12.4197	12.3236	12.3755	12.1962	13.0741	12.7068	12.8477	12.444	11.0797	11.1087	12.9866	11.2486	12.8203	12.9567	12.544	12.8121	12.5861	12.6389	12.2649
200005_at	11.343	11.5337	10.8208	11.7495	11.7646	11.3598	11.8715	12.2413	10.9347	11.7588	10.5471	11.5239	12.4269	11.5323	11.5452	11.637	11.8081	11.8675	11.8886	11.6602	11.5156	11.6041	11.6303	11.8361	12.1072	11.3969	11.1871	11.6434	11.7079	11.3869	10.8417	10.7903	11.7281	10.7657	11.612	11.6197	11.5193	11.7692	11.4713	11.9107	12.3214	11.334	11.3926	11.5804	12.1497	11.198	11.8688	11.105	11.0378
200006_at	12.3755	12.5171	11.4425	12.8289	13.101	12.7925	12.7325	12.8419	12.4533	12.8023	12.1656	12.5612	12.092	12.7383	12.8772	12.6819	12.8895	12.7494	12.9167	12.9429	12.9265	12.8058	12.7925	12.434	12.8121	12.8635	12.9365	12.7239	12.5817	12.8895	12.5308	12.4417	12.5498	12.7925	12.6901	12.3624	12.4175	12.6229	12.1962	12.5262	13.0481	12.9167	13.0481	12.8866	12.212	12.5285	13.0661	12.6126	12.6048
200007_at	12.8477	13.0444	12.8121	12.5861	13.1768	12.7126	13.1584	12.7958	13.0025	12.8289	12.243	12.7356	12.0016	12.9716	12.5213	12.8834	12.9866	13.2578	12.8957	12.9265	12.8322	13.172	12.7068	12.5741	12.2535	13.0025	13.2438	12.7591	12.6203	12.8023	13.0099	12.7181	12.994	13.3776	12.994	12.6901	12.6705	12.5937	12.6599	12.6309	12.4108	13.3458	13.0025	12.9746	12.7958	12.7494	13.0778	12.9497	12.3403
200008_s_at	10.7241	8.22829	8.11	12.4269	8.78573	9.50933	8.50908	9.29956	8.33096	11.4892	7.2895	8.4985	9.11776	8.72639	12.1388	10.5887	8.81669	11.2096	10.4944	9.20976	8.98798	10.3271	7.46845	11.1087	7.68109	9.92278	11.2368	9.72416	10.5721	10.4257	7.63103	6.55769	10.5033	8.14875	10.241	10.3201	10.5536	8.75477	7.29159	5.83084	8.26428	5.85928	8.36331	11.5625	7.64059	8.31144	9.01815	7.40771	11.4952
200009_at	13.2206	12.4242	12.1348	13.4141	13.1257	12.3582	12.7925	13.1901	11.0456	12.9296	10.8147	12.7467	13.0341	12.5567	13.4584	13.0628	12.8477	13.2392	13.1423	13.0975	12.5171	12.7383	12.4152	13.0702	12.5237	12.8322	13.0065	12.9397	13.013	12.7269	11.8136	11.4062	12.9746	11.8361	12.7925	12.9296	13.0235	13.0341	11.2154	11.5518	12.8957	11.3632	12.685	13.0856	11.9675	12.3002	12.6627	11.4085	12.8121
200010_at	13.4028	13.4954	12.3192	13.527	13.6117	13.4489	13.8521	13.7534	12.8991	13.573	12.4393	13.4289	13.4437	13.5947	13.817	13.4489	13.4584	13.527	13.7216	13.5426	13.4028	13.711	13.3872	13.3776	13.5162	13.4584	13.5947	13.4639	13.4536	13.6117	12.7356	12.3946	13.4242	12.777	13.5426	13.2708	13.3458	13.5061	11.629	13.2661	13.5683	12.9365	13.6393	13.469	13.3458	12.9397	13.7691	12.7737	13.1336
200011_s_at	11.5337	10.5543	11.0343	10.7986	10.3868	10.7089	10.5215	11.0788	9.84572	10.9003	9.53203	11.3738	11.2496	10.8512	10.863	11.377	10.7792	11.7383	10.8346	11.5426	10.9626	10.7516	11.3935	10.5714	11.6095	11.182	10.377	11.6263	11.5046	11.0227	10.0573	7.74573	11.1771	8.82557	11.1674	11.8195	11.7588	11.9854	8.22487	11.333	10.6643	9.49208	10.3701	11.5936	10.7225	11.2359	10.9564	10.2447	9.89702
200012_x_at	14.4458	14.864	14.3018	14.3933	14.7577	14.7208	14.687	14.7577	14.7868	14.5062	14.6529	14.4987	14.5381	14.5896	14.3628	14.4789	14.6282	14.6609	14.7979	14.5896	14.6436	14.5139	14.6282	14.5671	14.6041	14.6282	15.1165	14.5526	14.4264	14.6128	14.6282	14.8292	14.5461	14.7577	14.5811	14.4001	14.3933	14.4716	14.9619	14.7293	14.6041	14.9161	14.6954	14.339	14.6782	14.4859	14.5896	14.6436	14.3201
200013_at	13.3458	13.7744	12.3755	13.7326	13.7744	13.711	13.7381	13.6227	13.0274	13.6059	12.8538	13.382	13.7853	13.6659	13.8583	13.5061	13.4489	13.6659	13.7744	13.485	13.6059	13.6821	13.5005	13.8322	13.5826	13.5947	13.6334	13.4289	13.5525	13.7216	12.8449	12.9065	13.3458	12.9903	13.7534	13.4639	13.5005	13.4242	13.082	13.1584	13.5213	13.2392	13.6176	13.6659	13.9057	12.8449	13.7799	13.0274	13.3358
200014_s_at	10.6484	11.0969	10.3976	11.2087	11.6197	11.2597	11.3869	11.3517	11.0271	11.1595	11.4644	10.9116	11.1324	11.0501	11.3264	11.174	11.0288	10.9423	11.2536	11.1437	11.0368	11.028	10.5796	10.9101	10.361	11.2794	11.3221	10.8194	11.0174	11.0651	11.2183	10.4952	10.6531	11.7966	11.1861	11.0013	10.8101	10.5755	10.5167	9.64316	11.5265	10.4824	10.9971	11.088	11.6475	10.7441	11.1227	11.0742	10.9263
200015_s_at	12.0988	12.6876	12.1006	12.0429	12.5687	12.4393	12.434	12.4059	13.0554	12.1369	13.1817	12.2903	12.1111	12.3968	12.1517	12.1557	12.0463	12.2609	12.5285	12.1695	12.6498	12.6417	12.0273	12.499	11.9509	11.5298	11.7851	12.2276	12.0531	12.6442	12.7212	13.0306	11.9903	12.5891	12.399	12.0764	12.1369	11.9761	11.9025	11.8701	12.6334	12.1674	12.8727	12.4533	12.5057	12.5102	12.7467	13.1423	11.595
200016_x_at	13.4954	14.1698	13.711	13.9788	14.0855	13.8521	14.2712	14.0797	14.3321	13.8064	14.4859	13.8521	13.8845	13.8641	13.889	13.8521	13.8222	13.8011	13.7957	13.7957	13.9375	13.7534	13.5525	13.9552	13.7744	13.8064	14.0078	13.7957	13.9434	13.8746	14.2353	14.3933	13.6881	14.2353	13.7853	13.7853	13.9004	13.6605	14.1477	13.6605	14.1698	14.1012	14.2164	13.8064	14.3262	14.1012	13.9493	14.357	13.0235
200017_at	14.1012	14.5315	14.0369	13.9609	14.4458	14.2405	14.3685	14.2164	14.4001	14.0247	14.4789	14.1698	14.1761	14.3444	14.0557	14.1355	14.0919	13.9169	14.2043	14.113	14.4128	14.2405	14.1882	14.2891	13.9898	14.1586	14.1236	14.1012	14.1882	14.2164	14.3685	14.4065	14.0495	14.3321	14.2712	14.0734	14.113	14.0018	14.2221	13.9169	14.2405	14.2959	14.2285	14.0369	14.1937	14.2778	14.1987	14.3444	13.8474
200018_at	13.9169	14.1821	13.573	14.1987	14.0247	14.0797	14.2221	13.889	14.4128	14.1421	14.5381	13.889	13.7691	14.1012	14.4128	13.9674	13.9845	13.8583	13.9788	13.7799	13.9552	14.1421	13.6881	13.8794	13.7691	14.0138	13.7799	13.8521	13.8366	14.0961	14.4128	14.5381	14.0018	14.3018	14.1882	13.8118	13.9898	13.8011	14.3262	13.7216	14.2891	14.1188	14.2959	13.8697	14.0734	14.129	14.1698	14.3262	13.6334
200019_s_at	13.3518	13.7641	13.2392	13.557	13.9267	13.7056	14.0855	14.0961	14.0436	13.6334	13.8273	13.6334	13.817	13.8583	13.8641	13.6281	13.8322	13.5061	13.4085	13.644	13.6821	13.4383	13.9375	13.5374	13.7435	13.7056	13.0778	13.6393	13.5947	13.7274	13.7216	13.8845	13.6992	13.9552	13.6942	13.485	13.4028	13.573	14.3817	14.0078	13.817	14.113	13.6881	13.4141	13.7589	13.4334	13.8474	13.8273	13.172
200020_at	10.1454	10.9092	10.4561	10.418	10.7845	10.1687	11.0114	11.0201	10.2594	10.5174	10.4768	10.827	10.1572	10.5221	10.7643	10.4837	10.6345	10.5576	10.4388	10.9542	10.5304	10.3794	10.5242	10.2319	10.8255	10.7325	10.61	10.5162	10.5437	10.3509	10.7462	9.9249	10.7096	10.5338	10.4561	10.4906	10.6866	10.4952	10.0216	10.8741	10.9338	10.4998	10.8132	10.4584	10.3007	10.7148	10.5154	10.8528	9.90548
200021_at	14.7037	14.4001	14.864	14.2532	14.1937	13.8946	14.3817	14.4128	14.1071	14.6698	14.1421	14.2712	14.0078	14.2595	15.2018	14.5198	14.6529	14.4396	14.129	14.7208	14.0919	13.8583	14.6128	13.996	14.3506	14.5526	13.9434	14.6128	14.5671	13.9434	14.4859	14.2712	14.7577	13.649	14.2164	14.7482	14.5381	14.7208	14.7577	14.6282	14.3262	14.5896	14.3321	14.7778	13.6393	14.8187	14.0919	14.4651	13.2708
200022_at	13.4584	13.5426	12.2353	13.9898	13.6713	13.5525	13.6659	13.7853	12.499	13.8011	12.1425	13.5826	14.1937	13.6281	13.5683	13.5826	13.7056	13.6992	13.7163	13.6659	13.4289	13.548	13.8845	13.9322	14.0557	13.5061	13.8521	13.7163	13.7691	13.6059	12.4365	12.2276	13.5374	12.1369	13.7641	13.5947	13.5882	13.8064	13.101	13.9375	13.5947	13.5213	13.3358	13.6881	13.8418	12.9866	13.7163	12.7383	13.1257
200023_s_at	12.1674	12.1276	11.0952	12.6733	12.5543	12.5125	12.7239	12.693	11.315	12.6279	11.1622	12.3262	12.8322	12.2669	12.3024	12.434	12.3282	12.4108	12.3513	12.3513	12.5035	12.434	12.5567	12.6126	12.508	12.0429	12.4365	12.2981	12.3403	12.5524	10.8798	10.9532	12.5147	11.1015	12.5102	12.2573	12.4417	12.3795	11.7737	11.9675	12.7068	11.2803	11.8839	12.2196	12.0447	11.936	12.2883	11.7719	11.6959
200024_at	12.9365	12.7528	10.8995	13.5784	12.9678	12.8322	12.8391	13.2988	11.2813	13.6992	10.8426	12.9429	13.9113	13.0741	13.1901	13.172	12.9601	12.9429	13.4289	13.0937	13.0899	13.0171	13.2754	13.4289	13.3358	12.8991	13.4489	13.2261	13.3115	13.2112	10.9174	10.8987	12.8664	10.8781	13.1979	12.8355	13.0522	13.2619	11.6574	13.0778	12.9567	12.6279	12.5285	13.3308	13.2304	11.9509	13.2528	11.0978	12.7212
200025_s_at	13.8011	14.1882	13.889	13.8273	14.3262	14.129	14.4065	14.1698	14.6782	13.711	14.6358	13.9845	14.1586	14.2164	13.7216	13.817	14.1477	14.0961	13.9169	14.0855	14.1648	14.0855	14.2778	14.0018	14.1421	14.0018	13.8697	14.0247	13.8697	14.0194	14.4651	14.7401	13.9898	14.5736	14.0194	13.7641	13.8521	13.9375	14.4917	14.2595	14.3506	14.6358	14.3262	13.7744	14.2595	14.2221	14.2472	14.5198	13.6659
200026_at	14.5315	14.6358	14.6282	14.3201	14.7868	14.7293	14.7778	14.7208	14.9338	14.2532	14.9338	14.8292	14.6128	14.6954	14.3685	14.5967	14.6609	14.4065	14.4716	14.4458	14.5967	14.7293	14.7401	14.6358	14.5381	14.6954	14.5139	14.5461	14.4128	14.6282	14.8422	14.9161	14.6436	14.8778	14.5461	14.5257	14.6358	14.5526	14.8778	14.7979	14.7208	14.864	14.7664	14.1698	14.7401	14.7482	14.687	14.9015	14.4128
200027_at	12.6627	12.0054	12.7528	12.6203	12.2778	11.9197	12.3531	12.3321	12.7297	11.8623	12.4607	12.7012	12.4754	12.4778	12.048	12.5995	12.7097	11.9292	11.7779	12.6819	12.214	11.8501	12.3582	12.4684	12.6763	12.693	11.7254	12.7097	12.5638	12.3531	13.1671	12.6126	12.4658	12.544	12.4269	12.6522	12.6279	12.6763	12.2276	12.5861	12.0862	12.6389	12.0429	12.4108	12.1131	12.6705	12.1388	12.8419	11.6944
200028_s_at	11.1703	11.3781	11.2067	11.1183	11.579	10.5676	12.0087	11.8655	11.4691	10.9329	11.2546	11.4952	11.6641	11.4128	11.0518	11.0535	11.8729	11.2703	10.7971	11.8256	11.2691	10.4395	11.7663	11.6971	11.9728	11.4484	11.0501	11.5569	11.2958	10.8887	11.8226	11.4517	11.7213	11.2651	11.1437	11.565	11.4161	11.7663	11.792	11.9461	11.3836	11.6251	11.2402	11.0643	11.0897	11.6641	11.183	11.2215	10.9925
200029_at	14.0436	14.0078	13.4906	14.0138	14.4327	14.1761	14.3201	14.357	14.0495	13.9113	14.2221	14.113	14.2405	14.2472	13.7589	14.2959	14.2096	14.2285	14.0247	14.2221	14.1537	14.3321	14.0919	14.1236	14.1821	14.1355	14.1648	14.1355	14.2712	14.2472	13.7799	13.649	13.9434	13.7534	14.2043	14.1586	14.1421	14.1761	13.527	14.1882	14.4128	13.996	14.3089	13.8794	14.3628	14.0436	14.4327	13.8746	13.9845
200030_s_at	13.1857	13.172	13.1173	13.3671	12.6498	13.2261	12.5285	12.8172	12.7043	13.1768	12.4011	13.1584	12.3774	13.0481	13.2988	13.3407	13.1768	13.2896	13.0856	13.4085	13.2896	12.6025	12.9265	12.7239	12.7862	13.4741	12.9065	13.3115	13.3723	13.3776	12.8322	12.0035	13.2799	12.6991	13.2348	13.3776	13.2754	13.2754	11.9009	12.5013	12.8565	12.4175	12.8023	13.2939	12.7676	13.2799	12.9642	12.8322	12.8355
200031_s_at	14.6609	14.7293	14.1236	14.6436	14.6609	14.6698	14.6954	14.7979	14.2891	14.8292	14.3748	14.7664	15.003	14.713	14.4264	14.7664	14.7293	14.6282	14.8422	14.7664	14.8535	14.7401	14.8292	14.7577	14.9478	14.6609	14.5967	14.7577	14.7868	14.7208	14.2712	14.0961	14.5967	13.9674	14.8535	14.6282	14.6436	14.7482	14.1882	14.7208	14.6436	14.4396	14.6436	14.7482	14.5315	14.4327	14.6609	13.996	14.4716
200032_s_at	14.3444	14.1648	14.1071	14.3018	14.4001	14.6609	14.5896	14.5198	14.2164	14.2712	14.1648	14.5597	14.4987	14.5139	14.4327	14.4065	14.4001	14.4128	14.2353	14.1188	14.357	14.5381	14.4327	14.4001	14.5896	14.4458	14.2221	14.4264	14.3875	14.7037	14.339	14.4001	14.4987	14.3933	14.5526	14.3262	14.4396	14.3933	13.7744	14.2532	14.2285	14.2649	14.5811	14.4001	14.5139	14.2959	14.5257	14.4198	14.4327
200033_at	12.9784	12.9497	12.9531	13.082	13.3569	13.485	13.2528	13.0899	12.3384	13.1465	11.9377	12.6656	11.9107	12.8727	13.1671	12.9531	12.7958	13.469	13.0306	12.7411	13.316	13.5525	12.3045	12.7528	11.7449	12.8957	13.4242	12.7269	13.1979	13.2024	12.444	11.9542	12.5171	11.5452	13.3258	12.6048	12.9397	12.3858	9.61407	10.8623	13.0554	10.8685	13.285	12.8203	11.9411	12.5524	13.4383	12.7325	12.8504
200034_s_at	13.6713	13.8946	12.6472	13.649	13.817	13.9004	13.9845	13.8946	13.3615	13.8583	12.9982	13.6605	13.7216	13.711	13.7274	13.8064	13.6547	13.9674	13.8322	13.6117	13.8366	13.8322	13.7216	13.5683	13.8583	13.6176	13.6821	13.7901	13.711	13.7534	13.0554	12.9601	13.4437	13.5826	13.8521	13.4954	13.6334	13.6117	13.2988	13.6117	13.7163	13.5625	13.711	13.7641	14.1421	13.2112	13.8845	13.3569	13.3458
200035_at	9.94223	9.65101	10.2307	9.56766	10.4445	9.85482	10.7356	10.8355	10.9644	9.51943	10.2926	10.4647	10.6774	10.1175	9.57902	10.273	10.943	9.80627	10.2718	10.588	9.79605	10.0305	10.9582	9.50083	11.1293	10.1295	9.5614	10.291	10.1837	9.68219	10.292	10.4879	10.338	10.1122	9.8991	10.2682	10.1497	10.8371	11.5058	11.454	9.80673	12.0174	10.4721	9.71554	10.1508	10.0622	10.3576	10.0162	9.3132
200036_s_at	13.2304	13.6713	12.1406	13.4437	13.6004	13.3615	13.5826	13.4741	12.7832	13.485	13.1216	13.2528	13.7163	13.5683	13.649	13.5625	13.3308	13.2619	13.5882	13.3723	13.2476	13.2261	13.2438	13.6881	13.3258	13.285	13.3518	13.5005	13.2754	13.5061	12.7411	12.6154	13.2261	12.8772	13.5327	13.285	13.1857	13.3308	12.8144	13.1216	13.4906	13.1376	13.4085	13.101	13.8222	13.0661	13.5625	12.8696	12.8477
200037_s_at	11.5203	13.0975	11.2517	12.21	12.544	11.5287	12.5361	12.1445	12.5965	12.1557	13.2438	11.7436	12.0728	12.1006	12.5171	11.6985	11.9009	12.1222	12.3858	11.7678	11.6145	11.8638	11.3472	12.7155	11.1916	12.0103	12.5213	11.5625	11.3881	11.7011	12.3557	12.5838	11.6657	12.7591	11.7982	11.4302	11.4691	11.4161	12.3472	11.1418	12.7126	12.3968	12.3968	11.8438	12.8477	12.0293	12.0016	12.3282	11.4702
200038_s_at	14.339	14.3685	13.7326	14.6529	14.5967	14.5967	14.5381	14.4651	14.2532	14.0194	14.0495	14.4859	14.2221	14.5381	14.2353	14.4586	14.3321	14.0194	14.1236	14.129	14.4001	14.5461	14.1537	14.3321	14.0919	14.4987	14.1537	14.4859	14.3321	14.5671	14.3321	14.1648	14.3506	14.3506	14.4917	14.3444	14.4518	14.2835	12.7559	13.7691	13.9057	13.6334	14.4987	14.2221	14.2532	14.2405	14.4716	14.1698	14.2472
200039_s_at	10.9591	11.2558	10.514	12.0841	11.1642	11.1721	11.2948	11.6616	10.7382	12.0326	11.8546	10.9934	11.5962	11.0575	12.4011	11.4798	11.7079	11.3517	11.7148	11.6434	11.2856	10.9754	11.4495	11.7678	11.5046	11.3836	11.8346	11.315	11.2713	11.2567	11.0677	10.4388	11.1364	10.8147	11.2927	10.9582	11.105	11.3451	12.5035	11.3385	11.9711	11.9638	11.2567	11.4128	11.7692	11.0334	11.5569	10.7522	11.333
200040_at	11.8136	12.444	11.5229	12.2234	12.3262	11.9655	12.4108	12.4607	11.7601	11.9179	11.7537	11.792	12.1803	11.8959	12.28	12.0882	12.0764	11.8316	11.9249	12.0862	12.2179	11.8053	11.3632	11.9377	11.4644	11.9395	12.2335	11.9559	12.1962	12.092	11.5401	11.5545	11.6239	12.0496	11.9249	11.9461	12.0122	11.8839	10.3475	10.8812	12.3531	11.3485	11.8729	11.9903	12.2019	11.8136	12.1753	11.5323	11.4725
200041_s_at	11.4845	11.6641	10.9472	12.1695	12.2335	12.0326	12.1656	12.5524	10.4263	12.3321	9.64316	12.0783	12.5589	11.637	12.5891	11.8729	12.4754	12.399	11.8361	12.3688	12.0463	12.1388	12.4108	13.1091	12.9065	11.9443	12.5285	12.126	12.3946	11.7436	11.0526	10.51	12.0103	9.23655	12.1222	11.9326	12.1406	12.1072	12.0429	12.4533	12.0447	12.1981	12.0343	12.2157	12.2234	11.5287	12.1036	11.2331	11.6095
200042_at	11.2824	10.7195	11.2077	10.5747	10.4817	10.4633	10.3989	10.7188	11.3969	10.7717	10.7851	11.3905	11.334	10.8717	10.7058	10.9882	11.1943	10.2575	10.7013	11.5129	11.0121	10.4043	11.494	10.6375	11.5265	11.4269	10.2097	11.2275	11.4369	10.7529	10.9882	10.3876	11.1079	10.6264	10.6833	10.9329	10.8554	11.3926	10.4205	11.3086	10.9414	11.5265	10.429	10.7082	10.1924	11.1861	10.6029	10.7783	10.7181
200043_at	12.0207	12.1923	11.7678	12.3733	12.9065	12.0804	12.6048	12.541	11.9885	12.2061	12.8895	12.0191	11.841	12.273	12.399	12.0728	12.3192	12.5589	11.7134	12.1517	11.9411	12.3214	12.0343	12.3086	11.6224	12.2335	12.4484	11.876	11.9841	11.9492	12.6203	12.2754	12.3495	12.9097	11.9983	11.7024	11.9983	11.9509	11.8675	11.1183	12.273	11.9509	12.2353	12.0988	12.5915	12.0157	12.6025	12.1578	11.6212
200044_at	9.8769	10.1527	9.73073	9.92756	10.0397	9.09806	10.3765	10.1398	9.93696	10.0118	9.93383	9.64068	9.81807	9.8261	9.75948	10.001	9.80426	10.3146	10.1226	9.91281	9.37712	9.58284	9.11776	9.5103	9.50398	9.98981	9.99734	9.82807	9.99895	9.57554	9.8431	8.22916	9.72126	10.3715	9.5686	9.93635	9.84115	9.71327	8.44259	9.06621	9.85148	9.34719	9.78025	9.54229	10.3741	9.94076	9.79515	9.12286	9.55555
200045_at	9.70683	9.11562	9.41485	9.62486	9.39634	10.1305	9.74803	10.1352	8.525	10.264	8.05042	9.90393	10.1527	9.55596	10.1987	9.5022	10.4103	9.79368	9.77064	10.0457	9.98534	9.64732	10.3509	9.94474	10.9271	9.80008	9.79002	10.0764	10.5094	9.89963	9.00034	8.0474	10.2435	7.66874	9.81764	9.91637	9.85811	10.2482	9.54229	10.6981	9.49628	10.0725	9.37318	9.82856	9.04963	9.39226	10.0635	9.21826	9.66983
200046_at	10.9438	10.5379	10.4497	11.0209	10.8733	10.2658	9.76862	10.1485	10.645	10.6575	11.2067	10.7516	11.1183	10.7195	11.3969	10.8434	10.3055	11.0961	10.8078	11.0465	10.7873	11.0138	10.8362	10.9165	10.7768	11.2432	11.4472	11.1839	10.8958	10.5235	10.096	9.84115	10.5747	10.0333	11.1219	10.8053	10.856	10.9934	8.30603	10.9704	11.1489	9.09261	10.6476	11.1729	10.659	11.0316	10.6285	9.18901	10.8847
200047_s_at	11.4667	11.8575	12.0804	11.549	11.8675	11.0952	12.1462	11.4986	12.2963	11.3528	12.6964	11.6421	12.0139	11.9461	11.8638	11.544	11.6753	11.8823	11.5885	11.8823	11.6041	11.2721	11.824	11.7704	11.5277	11.5337	11.7507	11.7423	11.238	11.2505	12.399	12.6554	11.2876	12.8121	11.4777	11.5193	11.7806	11.5702	12.6705	11.9025	12.3123	12.1036	11.7309	11.3947	11.815	11.9622	11.6212	12	11.1364
200048_s_at	11.821	11.421	10.8247	11.2067	11.2465	10.5107	11.036	11.3947	9.85811	11.4414	9.5466	11.4679	12.1517	11.3441	11.4196	11.4484	11.6792	10.8701	11.6792	11.7806	10.9882	10.924	11.6534	11.5323	11.8655	11.5361	11.1246	11.4986	11.5214	10.938	10.3558	8.2917	11.7107	10.5676	11.5737	11.6778	11.3168	11.7067	10.6651	11.6821	10.9744	10.8402	11.0307	11.5033	11.2597	11.3926	11.0368	10.6702	11.1015
200049_at	8.25393	8.16434	8.14333	8.40353	8.05629	8.65118	8.18057	9.0255	8.0161	8.34514	8.66888	8.19286	8.45091	7.87129	8.35977	8.64765	8.13197	8.63427	8.77111	8.2389	8.54055	8.83092	8.32872	8.17491	9.24253	8.20778	8.52307	8.25168	8.14139	8.89928	8.50685	7.78574	9.14045	9.00918	8.39287	8.52715	8.51064	8.70253	8.57314	9.03613	8.2215	9.17161	8.28811	8.31805	8.41699	8.21155	8.87179	8.12727	7.9141
200050_at	9.73314	10.2989	9.42209	9.95097	10.0837	9.75838	9.99997	9.70445	10.5836	10.1263	11.1849	9.39038	9.99625	10.0821	9.90028	9.80726	9.44461	9.8938	9.82856	9.6713	9.82412	9.91743	9.51625	10.2012	9.36217	9.75392	10.3722	9.66843	9.63914	9.87266	10.3214	10.9855	8.69682	10.2794	9.92172	9.65101	9.84628	9.50886	9.8371	8.77527	10.3683	9.89176	10.1421	9.81904	10.8545	9.98981	9.42623	10.662	9.33742
200051_at	8.41782	8.75231	9.03783	7.6091	8.76949	9.05429	9.12375	9.35479	9.17918	8.8415	8.76036	8.78654	9.47334	8.40885	8.91273	8.60636	9.36309	8.76661	8.90005	8.81387	8.8663	8.70094	9.25222	8.27961	9.77514	8.45012	7.91076	8.74427	8.64602	9.03575	8.99326	8.81194	8.8408	8.50009	8.49776	8.58463	8.60226	9.1677	10.4408	10.341	9.89702	10.3399	9.14591	8.03839	8.9941	8.67097	9.19528	9.14679	7.90678
200052_s_at	10.47	9.99842	8.26167	10.7858	9.69795	9.46305	9.68317	9.73073	7.99962	10.8987	7.73924	9.8912	10.2594	9.77558	11.3892	10.3794	9.60481	10.0667	10.3456	10.2244	9.69795	10.1618	9.30161	10.6179	8.96706	10.2787	10.845	10.0244	10.7082	9.81365	8.23148	6.10525	9.28299	7.21369	10.2201	10.3367	9.84412	9.77851	7.76462	8.8023	10.1717	7.70945	9.6661	10.8701	10.0409	9.09853	10.0118	7.52707	10.1387
200053_at	10.1312	9.07674	9.82412	9.49068	10.0174	10.6144	10.3073	10.5777	9.75598	9.6582	9.46535	10.1544	10.9287	9.77467	9.11736	9.56623	10.4693	9.69844	9.54083	9.90821	9.86784	10.1099	10.7994	9.66715	10.6043	9.8161	9.35118	10.0965	10.0781	10.1875	9.60253	10.5094	10.207	9.87266	9.97059	9.93175	10.4919	10.47	10.4938	10.4721	9.06285	10.0478	9.76045	9.4579	10.0371	9.68794	9.80165	10.1705	9.94177
200054_at	7.75778	8.87381	8.15192	8.43883	8.7431	8.04546	8.41078	8.5036	8.27159	8.75026	9.93331	7.87416	8.88786	8.34473	8.8427	7.76272	8.77453	8.55634	9.23604	8.58425	7.88662	8.09143	8.36565	8.36455	8.48706	8.22991	7.99962	8.11261	8.26614	8.08803	8.67618	8.47312	8.1187	9.02018	7.84526	7.84889	7.70647	8.26572	9.98591	9.68941	9.8577	10.1508	8.6599	8.51691	8.91525	8.13863	8.76988	8.29241	8.17204
200055_at	11.088	11.0627	11.0684	9.53119	11.4702	10.6257	11.4917	11.8195	11.028	11.1284	11.1839	11.319	11.6849	11.1849	10.3102	11.0343	11.7423	11.4586	11.1364	11.3869	10.6696	11.0733	11.9443	10.5689	11.7616	11.3177	10.4035	11.4833	10.9953	11.0566	10.5763	10.4577	11.5361	10.1738	10.7957	11.268	10.938	11.6713	12.2391	12.2819	11.9903	12.0016	11.3704	10.7912	11.2845	11.3063	11.5675	10.8496	10.6264
200056_s_at	10.118	10.4337	10.4523	10.4161	10.2313	9.79114	10.1146	9.23837	9.45616	9.77751	9.76045	10.3031	9.67589	10.2164	9.34803	9.8769	9.83158	9.51943	9.81365	9.7864	10.0273	10.0441	9.56098	10.595	9.01734	10.409	10.4439	10.0202	10.1042	10.3195	9.75493	10.4451	9.79464	10.241	9.94177	9.63611	10.3683	9.67631	8.90005	8.92724	9.67782	9.25222	9.77977	9.90248	9.99682	10.1561	10.1485	9.5911	10.3753
200057_s_at	12.2196	13.5213	11.8729	13.13	12.693	12.2179	12.8806	12.8924	12.3064	12.9228	12.4417	12.434	12.7958	12.4417	13.1336	12.5102	12.371	12.9065	12.8664	12.5237	12.3755	12.5285	12.0841	12.8991	12.2688	12.3262	13.4639	12.3733	12.3282	12.4902	11.9638	11.6997	12.1846	11.5988	12.6154	12.4036	12.5361	12.3064	12.4461	12.2517	13.4242	12.5213	12.9982	12.8696	13.5683	12.1981	12.7803	11.9179	12.0326
200058_s_at	10.5653	11.2876	10.6853	11.3385	11.3462	11.0465	11.2866	11.4128	10.1959	10.7957	11.8361	10.3565	10.7586	10.5734	11.1684	10.7382	11.0307	11.2163	10.8053	10.8592	11.0535	10.8101	10.4783	11.2154	10.9355	10.357	11.0422	10.6716	10.8995	10.7569	10.8847	10.3114	10.9254	10.8568	10.8934	10.7382	10.9423	10.7125	10.4015	10.7027	11.2411	9.52407	10.9995	11.1555	11.2856	10.8153	11.1343	11.1595	10.4445
200059_s_at	13.6176	12.9678	12.488	13.8746	13.3258	12.9746	12.9429	13.1047	11.268	13.7691	11.6071	12.693	12.7012	12.8289	13.7534	13.5947	12.544	13.4536	13.469	13.1465	13.1546	13.8418	12.0954	13.3929	11.3693	13.3308	13.8474	13.0702	13.3458	13.5115	12.092	10.4647	13.0025	10.7485	13.3723	13.2578	13.2261	12.7181	10.1738	10.0689	12.6178	10.9462	13.2438	14.0308	11.7338	12.7411	13.4639	11.4573	13.2799
200060_s_at	10.5873	11.5298	11.0651	11.0788	11.4047	11.0544	11.579	11.7576	11.5033	11.2588	12.1036	11.0703	11.5675	10.8862	11.2597	10.7248	11.3232	11.1879	11.0518	11.2578	11.1324	10.6361	11.2246	10.7592	11.4551	10.8512	11.1472	10.9618	11.0147	10.9591	11.1674	11.5239	11.0518	10.8496	11.0047	10.8646	10.8545	11.3221	12.0412	12.0361	11.3285	11.7937	11.3232	10.9944	11.4128	11.1906	11.1692	11.6753	10.1352
200061_s_at	15.003	15.0998	14.6954	15.0582	15.0582	14.9015	15.003	14.9619	14.9894	14.8422	15.1356	15.0167	15.0582	15.0868	14.9161	15.0298	14.8778	15.0868	15.0298	15.0582	15.0582	14.9619	14.9338	15.003	15.003	15.0582	15.0741	14.9338	14.9777	15.0167	15.0436	14.9478	14.864	15.003	14.9161	14.9161	15.0298	14.9338	14.8535	14.7778	15.0436	14.7979	14.9015	15.0998	15.0167	14.9478	14.9338	14.9894	14.6041
200062_s_at	14.5597	14.7664	14.0194	14.2712	14.6954	14.4065	14.5198	14.4396	14.4586	14.3201	14.7482	14.4065	14.3817	14.6358	14.4859	14.5139	14.2835	14.5381	14.4518	14.3506	14.4716	14.4987	14.0961	14.3685	13.9434	14.3933	14.4716	14.3321	14.3262	14.4789	14.3817	14.5671	14.2285	14.6698	14.4716	14.3089	14.2712	14.2959	14.0919	13.8322	15.0167	13.9267	14.5736	14.3685	14.8068	14.3321	14.5198	14.2096	14.2778
200063_s_at	13.8474	14.5671	13.6821	14.6128	14.6782	14.3817	14.5736	14.2649	14.0615	14.2043	14.5461	13.7435	13.9898	14.0369	14.6128	14.1821	14.129	14.2649	14.2405	14.0615	14.5062	14.2891	13.4242	14.2353	13.101	14.2285	14.5896	13.8366	13.8322	14.1537	14.1698	14.1355	14.0797	14.6282	14.4065	13.8697	13.8845	13.5625	13.2348	12.4778	14.6609	13.2754	14.3748	14.2835	14.7868	13.9732	14.2405	14.0018	13.9493
200064_at	11.6944	12.0016	10.3558	12.8477	12.1903	12.3795	11.7937	12.0625	10.1186	12.9642	10.9542	11.6095	12.6498	11.8454	13.1979	12.0625	11.6944	12.9531	12.9228	12.133	12.3968	12.4219	11.5265	13.2392	11.8316	12.0625	13.0481	12.0551	12.4923	12.4802	10.3849	9.63914	11.9308	9.75696	12.3045	12.1786	12.1536	11.7837	9.896	10.8426	12.3064	10.9542	12	12.8565	12.284	11.141	12.3513	10.5844	12.0122
200065_s_at	12.7832	11.7588	11.7752	12.8538	11.8346	12.115	11.5828	12.059	11.8775	12.7925	11.5763	12.5147	12.6876	12.1865	13.0937	12.7068	12.5147	12.7862	13.0378	12.7269	12.3665	12.243	12.3924	12.7862	12.2555	12.5336	12.6074	12.5965	12.8121	12.5125	11.4472	10.4187	12.4365	11.9841	12.6876	12.8772	12.6554	12.6498	11.8994	12.0191	12.0841	11.4392	12.1786	12.9642	12.2963	12.5057	12.2179	11.7937	11.9233
200066_at	10.0365	10.2707	10.6368	9.29156	10.267	10.6375	10.8568	10.6222	11.0703	9.94735	11.0209	10.4103	10.1654	9.97867	10.2459	10.4906	10.3361	9.86632	9.86065	10.175	10.4973	10.1527	10.0344	9.49304	10.4741	10.1837	9.99451	10.2764	10.137	10.6368	10.2663	10.6887	10.4238	9.98026	10.1072	10.3258	10.4413	10.405	10.464	10.3428	10.429	10.2575	10.4886	10.0607	10.8294	10.7703	10.5018	10.7808	9.54895
200067_x_at	11.9126	11.7616	11.7576	11.9443	12.3086	12.0122	12.0804	11.9964	11.9344	11.8107	11.629	11.7175	11.5849	12.0412	11.5337	11.9025	11.7225	12.0643	12.3214	11.5193	12.0728	12.5237	11.652	12.0103	10.943	11.7866	11.5625	11.7564	11.3738	12.0662	11.9885	12.2712	11.7225	12.3365	11.6778	11.7551	11.8346	11.4679	10.6056	10.0944	11.656	10.3958	12.3429	11.6877	11.5849	11.6303	12.3064	11.9921	11.8316
200068_s_at	12.3086	12.6178	11.89	12.8058	12.2373	12.0257	11.7338	11.3632	12.2353	12.2609	13.0025	12.2883	12.488	12.243	13.0025	12.4417	11.841	12.7356	12.3105	12.5498	12.3924	12.1731	11.8485	12.5524	12.0412	12.4969	12.5915	12.4969	12.679	12.399	12.4417	12.3384	11.9824	12.6733	12.3733	12.4778	12.4658	12.3883	12.3024	12.071	12.9228	12.508	12.5035	12.7068	13.2799	12.3644	12.2535	12.3262	12.5013
200069_at	8.25435	9.68941	8.2089	8.16755	8.87505	8.36291	8.80268	8.73033	8.96063	8.65196	10.453	8.70458	8.39544	8.75669	8.22187	8.57589	8.12237	8.70935	9.07198	8.56077	8.68285	8.48626	8.4882	8.27228	8.35299	8.62009	8.8747	8.50206	8.99795	8.51138	9.21656	9.46023	8.10362	9.75093	8.49206	8.22601	8.72831	8.42896	8.75109	9.14634	9.65435	9.84361	8.99003	8.8364	9.94568	8.96411	9.00876	9.68268	8.07482
200070_at	9.92545	9.78855	10.1773	9.14247	9.49628	9.35606	9.79313	9.73565	10.6634	9.11188	9.99571	10.6731	10.1756	9.87216	8.95805	9.65572	9.81365	9.41618	9.37754	10.2075	9.83663	9.13501	10.7356	9.20039	10.7494	9.66431	8.85136	9.89751	10.0151	9.48655	9.86933	10.1404	9.83621	9.19952	9.39678	10.09	10.0211	10.5638	10.7696	10.8169	9.62669	10.9132	9.31411	8.88672	9.24821	10.392	9.44293	9.77112	8.68405
200071_at	10.0014	10.6278	9.81365	10.2454	10.3182	9.8261	10.2007	9.52626	10.3945	9.85337	10.8371	9.95949	9.49998	10.423	9.91581	9.93635	9.4202	10.2582	10.7375	9.85	9.98026	9.91686	8.74385	9.81807	8.42476	10.1738	10.4362	9.72468	9.85148	10.1675	10.7397	10.8434	8.9729	10.852	10.0139	9.60768	9.85097	9.35862	9.26966	9.46305	10.2144	9.62989	10.2759	9.92172	10.2007	10.2091	10.0645	10.4077	9.85
200072_s_at	10.4096	11.3704	9.91637	11.0888	11.266	10.9837	11.3643	11.4047	10.2385	10.727	10.9573	10.5873	9.83921	10.4584	11.0343	10.8333	10.659	10.1427	10.3164	11.0559	10.8733	10.5074	10.2806	10.5221	10.3435	10.7217	10.75	10.7034	10.9231	10.9704	10.4257	9.72816	10.6285	10.3043	10.8789	10.9165	10.5763	10.4395	9.34165	9.50035	11.0996	10.1438	10.8263	10.7073	10.4069	10.6826	10.7103	10.8339	10.2415
200073_s_at	11.0493	12.4011	11.4151	11.8592	12.4923	11.8107	12.7708	12.399	11.9059	11.595	12.3345	11.5804	11.5214	11.9217	11.9145	11.8623	11.9871	11.674	11.5479	11.8286	11.824	11.6475	11.5974	11.5815	11.5828	11.8316	11.7616	11.561	11.8607	11.6318	11.8517	11.815	11.7383	11.9427	11.7134	11.234	11.6055	11.7162	12.3946	11.6877	12.2628	12.4923	11.9197	11.5662	12.2628	11.9107	12.2573	11.9107	11.2154
200074_s_at	12.8203	13.573	11.9179	13.1857	13.3872	13.1173	13.1901	13.0171	12.6048	13.2939	12.6763	12.9746	13.6117	13.316	13.4192	13.1941	13.0378	13.548	13.4192	13.0628	13.2206	13.1257	12.7494	13.9493	13.0937	13.0481	13.4028	13.013	13.2438	13.4085	12.208	12.2413	12.9429	12.5687	13.316	12.9228	13.1173	12.9903	12.4902	12.541	12.9982	12.3513	13.1502	13.3458	13.7381	12.5125	13.485	12.3602	12.668
200075_s_at	10.0069	8.65588	8.87738	10.6846	10.1347	10.3806	8.48225	9.9034	7.75594	10.1601	7.4622	9.56386	11.0431	10.0478	10.7141	9.75493	10.7156	10.8053	11.2391	9.98752	9.91686	10.4021	10.5413	10.2415	10.5804	9.67973	10.2989	10.1209	10.0074	10.47	8.24163	8.46804	10.9397	8.54055	10.3669	10.0403	9.46112	9.99244	8.51214	9.72332	9.63656	9.80217	9.72915	9.90821	9.63809	9.24511	10.1824	8.9717	10.2689
200076_s_at	8.74041	8.37144	8.21192	8.29276	8.74748	9.0999	8.25545	8.8942	8.62397	8.79367	8.95112	8.64809	9.31142	8.572	8.43311	8.3358	8.68873	8.54711	8.71719	8.61585	8.56548	8.95805	8.85216	8.67293	8.98674	8.45232	8.4882	8.71567	8.67659	8.59726	8.70051	8.73241	8.8123	8.71448	8.57836	8.76305	8.51354	8.94144	9.74803	9.10035	8.75794	8.76909	8.57753	8.59726	8.5875	8.8972	8.65157	8.43311	8.51738
200077_s_at	13.7274	13.6992	13.8273	13.7534	14.0676	13.5213	14.0734	14.0436	13.1979	13.9004	13.1091	13.3872	13.8366	13.7799	13.5625	13.4795	13.7435	13.6769	13.7589	13.8521	13.9322	13.8118	13.8583	13.748	13.8366	13.557	13.9609	13.9004	13.5426	13.4242	13.3358	12.8322	13.6659	13.7216	13.7957	13.527	13.4795	13.7056	14.3685	13.9609	13.7435	14.3018	13.7957	13.711	13.8011	13.5327	14.0436	13.485	13.4437
200078_s_at	10.7195	9.14679	9.51718	10.4103	9.59629	9.34523	9.39502	9.76724	8.9013	10.6833	8.22412	10.2764	10.26	10.1965	10.98	10.5182	10.6511	10.6029	10.4859	10.6997	9.9223	9.60253	10.7066	10.6292	10.902	10.7927	10.3007	10.5359	10.9652	9.58087	9.13209	6.48639	10.8003	8.37111	10.2914	10.8386	10.0333	10.8038	8.5673	10.0533	10.0505	9.70983	9.30395	10.5689	9.36485	10.1029	9.73363	9.40341	10.5081
200079_s_at	10.9075	11.5504	9.94619	11.7537	11.0004	11.298	10.943	11.4196	10.096	11.9145	9.49677	11.1925	11.7281	11.0431	11.9326	11.3418	11.4702	11.7951	11.6071	11.6251	11.3804	11.0218	11.2422	12.1312	11.4025	11.3528	11.5452	11.5129	11.3969	11.4904	10.9514	8.914	11.1041	10.6605	11.376	11.3781	11.3418	11.4963	9.85435	11.0703	11.6547	10.7942	11.1201	11.8107	11.4586	10.9774	11.2526	10.1502	10.8208
200080_s_at	13.9609	14.2891	14.5257	13.6769	14.0615	13.4242	14.3444	14.0734	14.5526	13.7901	14.4716	13.8746	13.922	14.1761	13.9322	14.0308	14.0961	13.7381	13.8521	13.922	13.8322	13.6942	13.9322	13.889	13.9732	13.9375	13.9267	13.8418	13.748	13.527	14.4917	14.6282	14.0855	14.7778	13.8794	13.9267	14.0436	13.9732	14.3148	13.9674	13.8418	14.3628	14.2891	13.8521	14.1537	14.4001	13.9004	14.4518	13.3308
200081_s_at	13.8641	13.9609	13.7691	14.7577	14.0308	13.9267	14.2649	14.3321	14.2835	14.3089	14.2891	13.8222	13.8697	14.0797	14.3018	14.0615	13.996	14.0369	14.113	13.7534	13.8946	13.8845	13.6004	14.2472	13.6821	13.7853	14.1477	13.7641	14.0615	14.0138	13.996	14.2221	14.0919	14.2096	14.129	13.9609	13.996	13.7274	14.6196	14.2353	13.5882	14.5257	13.9732	14.113	14.0615	13.3615	13.7056	13.7799	13.6176
200082_s_at	13.6659	14.0436	12.2254	14.1586	14.0018	13.8418	14.0138	13.9113	13.1633	14.129	12.823	13.644	13.8222	13.9267	13.9113	13.9113	13.5426	14.1188	14.2221	13.6227	13.6393	13.9845	13.3258	13.922	13.0702	13.8583	14.0797	13.6659	13.649	14.1236	12.8602	12.508	13.6227	13.3115	13.8746	13.7056	13.7589	13.3407	11.3958	11.7752	13.8697	12.7356	13.9004	14.0615	14.0247	12.8664	13.9898	12.5766	13.9609
200083_at	9.37098	8.98315	9.24466	9.3069	9.70782	9.49254	9.77213	10.0906	10.0285	8.903	9.47754	9.21826	9.66342	9.19904	9.03698	9.18814	9.67498	9.56189	8.57162	9.32182	9.63234	9.40251	9.58967	8.99246	9.98262	9.02109	9.06285	9.08091	9.19119	9.07509	9.73073	9.85054	9.97276	9.81166	9.39989	9.35821	9.2299	9.51489	10.051	9.92063	9.85864	10.0174	9.66052	9.04756	9.34523	9.2736	9.23209	9.93275	8.49239
200084_at	11.0996	12.1637	11.0659	11.1961	11.7079	11.7369	11.361	11.0961	11.5479	11.7309	12.2609	10.9472	11.0906	11.5849	12.7097	11.2174	10.6375	11.3892	11.3517	10.9591	11.5545	11.7175	10.5791	11.7646	9.94377	11.3749	11.8454	11.0389	10.8362	11.7369	11.6475	12.0207	10.9445	11.7067	11.5763	10.9925	11.2422	10.7397	10.59	9.1586	12.0293	10.3127	12.0551	11.4892	11.7837	11.1391	11.6224	11.518	11.4517
200085_s_at	12.2963	12.177	12.1903	12.2002	12.5714	12.3624	12.3192	12.5382	11.7678	12.7467	12.0531	12.7212	13.4489	12.5171	12.6554	12.5766	13.1336	12.7737	13.0937	12.7649	12.3086	12.1072	13.316	12.4585	13.2754	12.5687	12.7155	12.544	12.5336	12.1186	12.1186	11.8976	12.6253	12.1846	12.4607	12.4365	12.0551	12.8121	13.7799	13.2939	13.1423	13.2348	12.4946	12.4461	12.8504	12.2413	12.3192	12.1425	11.7507
200086_s_at	12.6472	12.2944	12.8355	12.3858	12.6901	12.5687	12.7676	12.8957	13.1047	12.243	12.508	13.1901	12.9784	12.9678	12.4152	12.7676	13.2619	12.2179	12.5102	12.8419	12.5687	11.8775	13.1979	12.4923	13.3776	12.6279	12.1204	12.8058	12.6253	12.4036	13.0661	13.2661	13.0274	13.0235	12.6203	12.7411	12.6498	13.0065	13.4584	13.557	12.4634	13.3671	12.3602	12.3774	12.3774	12.9228	12.444	13.0741	11.8675
200087_s_at	12.3192	12.61	12.5171	12.6126	12.3817	11.8715	12.5861	12.214	12.5817	12.1825	12.5171	12.2353	12.1054	12.3384	12.0901	12.1962	12.1168	12.5193	12.4152	12.28	12.1111	11.7678	11.629	11.9145	12.1482	12.499	12.2669	12.1054	12.3665	12.0954	12.3302	13.0411	11.9983	12.8538	12.4708	12.3817	12.1445	12.1618	12.5741	11.9249	12.2517	12.8565	12.1369	12.1884	12.8991	12.4059	12.21	12.3384	12.0764
200088_x_at	14.2959	14.3628	13.5784	14.6698	14.3685	14.4396	14.3018	14.3748	14.3817	14.2891	14.5967	14.2778	14.7208	14.2405	14.4198	14.3875	14.3089	14.7778	14.6782	14.1355	14.3262	14.4264	14.2164	14.6698	14.3148	14.1761	14.3444	14.2096	14.0855	14.2353	14.2959	14.3875	14.2959	14.4128	14.2096	14.1188	14.3018	14.2405	14.4859	14.4458	14.4198	14.5139	14.3875	14.2778	14.6128	14.1987	14.4396	14.3506	14.2353
200089_s_at	12.9716	13.6227	12.6991	13.382	13.7326	13.6769	13.7534	13.8641	13.3983	13.2154	13.1768	13.2896	13.557	13.485	13.1817	13.3115	13.5525	13.7744	13.6992	13.2619	13.4437	13.5784	13.4334	13.2799	13.7216	13.2154	13.3776	13.3258	13.1941	13.8222	13.6659	13.7216	13.4795	14.1355	13.3776	12.9866	13.13	13.3776	13.8641	13.7589	13.573	13.4741	13.8794	13.0628	13.9674	13.2438	13.9113	13.9004	12.8172
200090_at	11.8607	12.7097	12.1517	11.2295	12.3472	11.9308	12.3495	12.0676	12.2019	11.824	12.9265	11.9571	12.0988	12.0822	12.3002	11.3926	11.8744	13.0591	11.7791	11.4484	12.0394	12.1695	11.9775	11.9292	10.8623	11.5156	11.9622	11.5203	11.1117	11.8195	12.5937	12.9097	11.8454	13.0591	11.9509	11.5388	11.8023	11.5715	12.9031	11.9263	13.4741	11.8994	12.5125	11.5046	13.4954	11.9603	12.1006	12.6309	11.7893
200091_s_at	13.4795	13.8845	13.3458	13.5005	13.8845	13.644	14.2096	13.8273	13.8641	13.6393	13.996	13.527	13.8118	13.8011	13.8794	13.548	13.573	13.6059	13.7056	13.382	13.5683	13.8273	13.5061	13.6004	13.5115	13.4536	13.2799	13.3615	13.4437	13.5882	13.4489	13.4741	13.557	13.7326	13.8118	13.1584	13.3115	13.3872	13.1336	12.9716	13.8641	13.1671	13.8746	13.2067	13.9322	13.4028	13.9375	13.4141	13.4383
200092_s_at	14.3201	14.5139	14.5139	14.3262	14.713	14.3089	14.6529	14.5062	14.7577	14.4789	14.687	14.3628	14.4917	14.5257	14.4586	14.4396	14.4716	14.4518	14.5257	14.3262	14.3933	14.4327	14.4396	14.4518	14.5526	14.3875	14.5315	14.3628	14.4327	14.4128	14.5896	14.7482	14.4396	14.6529	14.5736	14.2532	14.1882	14.3506	14.7293	14.5736	14.6358	14.7293	14.5671	14.1648	14.6529	14.5671	14.4789	14.6529	14.2221
200093_s_at	12.9866	12.5915	12.6627	11.9461	12.6763	11.9326	12.8477	12.5714	13.1136	12.2669	12.7992	12.8121	12.7676	13.1817	12.9133	12.7043	12.6656	11.9162	12.4754	12.8322	12.2609	11.6821	12.3557	12.541	12.3755	12.8806	12.3733	12.9429	12.499	12.1962	13.4795	13.2112	13.0065	13.382	12.6442	12.6599	12.693	12.7239	11.2782	12.133	12.4658	12.2573	12.3403	12.4219	12.6389	12.994	11.9179	13.0856	12.6417
200094_s_at	12.7862	12.6074	12.3302	13.1502	13.2661	13.2754	13.2896	13.2024	12.4127	13.0202	12.7297	12.7155	13.2896	12.566	13.1941	12.8924	12.9716	13.1336	13.0025	12.4175	12.9678	12.7619	13.0628	13.2896	13.2206	12.3513	13.1173	12.8355	12.8058	13.1941	11.0307	11.6384	13.13	11.9559	12.9982	12.7043	12.9194	12.8772	12.1006	12.8602	13.0661	13.3569	13.13	12.9462	13.2476	12.371	12.9265	11.7039	12.4733
200095_x_at	14.0247	14.3148	14.1761	13.9552	14.4789	14.2221	14.5967	14.3875	14.7482	14.0308	14.7401	14.3148	14.4198	14.4327	14.2778	14.1761	14.3444	14.0078	14.1477	14.1882	14.1236	14.0369	14.4518	14.3506	14.4264	14.1698	13.9057	14.2405	13.9322	14.1648	14.6436	14.8778	14.3201	14.687	14.1586	14.0676	14.0138	14.2891	14.9161	14.5967	14.4586	14.8778	14.4518	13.8946	14.4396	14.3628	14.3817	14.6196	13.4085
200096_s_at	12.3795	11.6434	11.7175	12.1072	12.1388	11.6971	11.9571	11.847	10.711	12.4197	11.2856	12.097	12.2649	12.0273	12.8289	12.1111	11.6657	12.1131	12.3795	12.2517	12.071	12.5361	12.2924	12.2254	11.9559	12.1369	12.4658	12.2002	12.3002	11.9179	10.9304	10.8386	11.5804	10.5386	12.2903	12.0693	11.9461	12.1865	10.7552	11.4173	11.9509	10.6107	11.4952	12.4828	11.2794	11.5426	12.1578	10.7814	11.7951
200097_s_at	11.815	12.1674	11.9025	12.1388	11.8575	12.0157	11.9476	11.8531	11.6892	11.8913	11.8607	11.6917	11.3254	11.9675	11.8501	11.9885	11.4381	11.9278	11.8179	11.6145	11.8823	11.9075	10.6782	11.9059	9.68219	11.8517	12.2981	11.7338	11.7866	12.1036	11.8107	11.3847	11.4655	11.8256	12.0309	11.887	11.8286	11.2391	9.19347	9.11056	11.6997	8.81548	12.177	11.8775	12.2944	12.0072	11.7449	11.7737	11.7982
200098_s_at	10.5516	10.8378	10.4837	10.5893	11.0593	10.2171	11.1527	11.3451	10.6171	10.5964	11.0004	10.852	11.3462	10.5557	10.435	10.543	10.8263	10.9174	10.9271	11.0047	10.4058	10.5228	11.1041	10.1347	11.3804	10.5755	10.4148	10.7696	10.5914	10.3007	10.4919	10.7027	10.7103	10.7309	10.7096	10.6428	10.7361	11.1781	11.1508	11.4655	11.0659	11.7079	10.696	10.466	11.3232	10.7225	10.7688	10.5887	10.3794
200099_s_at	14.5811	14.7208	14.129	14.6041	14.6282	14.6282	14.6196	14.6782	14.6128	14.5257	14.5315	14.6358	14.5461	14.7293	14.8068	14.6358	14.5736	14.5139	14.3628	14.4396	14.6128	14.7037	14.4987	14.6782	14.4789	14.6782	14.6128	14.5315	14.5315	14.713	14.3933	14.4789	14.5198	14.5139	14.6041	14.5461	14.6041	14.4518	13.3407	14.0247	14.4789	13.649	14.6698	14.6436	14.6041	14.4987	14.6782	14.2959	14.4065
200593_s_at	9.65297	10.163	9.60006	10.9882	10.5444	10.4549	10.6029	10.7949	10.2926	10.9406	10.943	9.65297	10.3849	9.97003	10.6159	9.80526	10.4388	10.1941	10.6264	10.1	9.95897	10.2355	9.6117	10.2052	9.97495	9.96897	10.2392	9.97003	10.1116	9.90028	10.2753	10.1324	10.6526	10.2846	10.0196	10.0328	9.81904	9.67078	11.6013	10.7837	10.8766	10.9397	10.423	10.425	10.8942	9.74947	10.1831	10.2945	10.0775
200594_x_at	12.071	12.1903	11.893	12.7467	12.3968	12.1598	12.3453	12.5102	11.6877	12.7832	12.2276	11.8675	12.28	11.8256	12.6599	11.8715	12.21	12.6964	12.3146	12.2669	12.0764	11.9308	11.6055	12.4315	11.6985	12.0394	12.5361	12.0862	11.9126	12.0531	11.841	11.5426	12.3817	12.4585	12.0882	12.2002	12.214	11.8976	11.7937	11.2772	12.3472	11.4462	12.0376	12.0901	12.0394	11.7436	11.7521	11.3847	11.6821
200595_s_at	11.086	11.4691	11.2733	10.6597	11.565	11.234	11.7369	10.5624	11.5203	10.5326	11.8959	11.0643	11.6071	11.421	10.668	11.2948	11.0509	11.238	11.4392	11.2183	11.4619	10.7657	10.8324	10.7066	11.1472	11.1544	11.3684	11.1068	11.3158	11.3243	11.4596	11.4845	10.1965	11.8395	11.2834	10.9042	11.1137	11.18	10.0556	10.9388	11.3307	10.229	11.2845	10.8926	11.3385	11.5401	11.2607	11.6132	10.8287
200596_s_at	10.765	11.0288	10.9312	10.8308	11.3021	11.6095	11.3495	11.7692	10.9599	10.5047	10.8798	11.0004	11.2422	11.3472	10.5893	10.9497	11.3158	11.266	11.2813	11.3892	11.2193	10.7082	10.9084	10.5943	10.9784	10.8474	11.1906	11.2255	10.801	11.1703	11.0788	10.7361	11.0201	10.5425	10.9704	10.972	10.6442	10.8724	11.4986	11.3847	11.268	10.8186	10.8194	10.7529	10.9108	10.7339	10.7837	11.2669	10.6575
200597_at	8.66567	8.75516	8.82396	8.53982	8.53612	9.34121	8.79036	8.73849	9.33292	7.55879	8.94525	8.84845	8.3515	8.95848	7.58102	8.84685	8.72325	8.72003	8.62162	8.40727	8.92017	8.34021	7.92832	8.06485	7.77301	9.00324	8.4148	8.62917	8.64347	8.91442	8.9892	8.84641	8.24044	9.5022	8.71368	8.926	8.89506	8.33139	7.46627	8.21582	8.17756	7.3528	8.27884	8.20159	9.12375	9.21373	8.66531	8.88462	8.94395
200598_s_at	10.7808	10.8176	10.3355	12.2555	10.9514	10.9523	9.82807	10.442	11.0509	11.5962	11.2275	10.871	11.3274	11.1265	11.334	10.6575	11.3528	11.9745	11.1324	11.5689	11.198	10.5147	11.0316	10.948	11.0751	11.1585	11.4881	11.7495	11.3011	10.7845	11.179	10.0657	10.8623	10.8677	10.9523	11.1925	10.3367	10.8693	10.7546	11.6224	11.2237	11.3307	10.7367	11.2578	11.612	11.1108	10.798	10.6313	11.3418
200599_s_at	12.2495	13.0202	12.1753	12.9678	13.082	12.3858	11.7449	11.995	12.5937	12.7619	13.2348	12.7383	12.7297	12.6901	12.826	12.5361	12.7212	13.1216	12.8866	12.9228	12.7126	12.5589	12.6229	12.5035	12.5102	12.9167	12.8087	12.6389	13.1173	12.5891	12.7992	12.3403	12.2254	12.8602	12.7269	12.6203	12.4461	12.4923	12.8806	12.6705	13.1173	12.8696	12.9866	12.8449	13.6059	12.7862	13.0341	12.6498	12.6361
200600_at	8.91135	9.53041	8.86251	9.39851	10.9573	11.3816	10.902	11.1809	8.67781	10.5386	8.56273	8.90559	8.58497	9.62156	9.56284	9.94423	10.1682	9.91863	10.7935	9.72623	11.0156	11.6071	9.98702	9.16029	9.76814	9.55696	10.8371	9.737	9.84572	11.1771	7.58909	8.926	9.41306	5.73865	10.807	9.11266	9.37187	8.98432	7.30459	8.59483	9.82707	7.09436	11.1925	10.2132	8.85976	8.87028	11.0566	8.98716	10.8926
200601_at	10.0129	9.4078	10.2325	9.64821	9.74377	9.7189	9.80772	9.86527	9.789	10.2764	9.37395	10.0667	10.8919	9.85592	9.96897	10.0084	10.898	10.5478	10.4497	10.7873	9.69646	9.36581	10.5471	9.81559	11.3254	10.1466	9.83309	10.292	10.676	9.67312	9.59915	9.97059	10.9925	9.23468	9.76097	10.5708	9.927	10.7448	12.1517	11.9411	10.4837	11.7148	9.41571	9.94773	9.63234	10.2052	9.84745	9.81958	9.26062
200602_at	12.048	11.9589	12.2276	11.6685	11.9009	11.454	12.0361	11.6395	13.1941	11.6395	13.1857	12.0376	12.9228	11.8301	11.629	12.0662	11.4259	11.5277	11.4234	11.7411	11.7397	11.6303	11.8531	11.4586	12.3146	11.3869	11.8623	11.7309	11.8592	11.2135	12.7068	13.082	12.1753	12.3602	11.8561	11.8136	11.7369	11.9107	12.6253	12.1497	12.2196	12.6554	11.8094	11.544	12.0764	12.7155	11.7254	12.9365	11.314
200603_at	11.2465	11.8226	11.4713	11.4596	12.1944	12.0223	12.0954	10.9116	11.8839	11.3632	12.0072	11.0413	11.3598	11.8107	11.4928	11.3847	11.334	11.5583	11.9935	11.1499	12.1637	12.3904	10.9011	11.5277	10.1448	11.4821	12.0257	11.2476	11.5239	12.0804	11.724	12.1348	11.0742	11.3385	11.9217	11.0254	11.268	11.1108	10.0223	8.53234	11.5962	9.89072	12.3002	11.4425	11.2876	11.2968	12.2944	12.0804	11.7383
200604_s_at	8.48225	8.34741	7.99595	10.3435	7.99626	7.68903	7.65881	7.69823	6.95549	10.4211	8.94608	8.1134	8.29899	8.53459	8.8892	8.34208	7.5513	9.08005	9.03453	8.57551	8.06298	8.9959	7.15557	9.09005	7.26638	8.64644	9.06621	8.4498	8.71599	8.57629	7.88404	7.16883	7.99194	7.20144	8.36092	8.65712	8.18133	8.34248	6.66229	7.565	8.81964	6.4627	7.72015	9.84628	8.6043	8.40163	8.43088	7.85675	10.2149
200605_s_at	11.1888	10.4768	9.64118	12.133	10.7225	11.0378	9.37187	9.43178	7.69786	11.8546	6.79225	9.16519	8.78688	10.1732	11.5504	11.105	8.64227	11.3551	11.4071	9.48837	11.2215	12.0938	6.96052	11.6657	6.16618	10.7263	12.1406	10.0516	10.8812	11.8068	9.35821	8.09414	9.99682	8.62836	11.652	10.5114	10.7845	8.42167	5.95731	6.36537	9.18984	7.61803	10.3521	12.0326	9.09345	8.77488	11.0246	9.01658	12.0693
200606_at	12.444	12.21	12.5741	12.1825	10.5858	7.23372	11.3021	11.0996	11.5426	12.1111	11.5859	12.3883	12.6763	12.0862	12.3472	12.4315	11.8226	13.1257	11.1943	12.2883	11.3858	7.20111	11.7616	11.6355	12.2002	12.3146	12	12.2391	12.5791	10.7615	11.9525	10.7615	11.9871	11.1033	11.8068	12.5171	12.7297	12.4634	10.0228	11.9728	11.6251	10.9445	10.6484	12.2353	12.1111	12.4733	10.3302	11.8053	11.3588
200607_s_at	9.52407	9.21284	8.30722	11.0584	9.37895	9.87111	9.29026	10.1578	8.97735	10.6887	8.64923	9.57367	8.82124	9.87533	10.8646	9.71371	8.95397	10.26	8.85216	9.33196	9.70046	8.98674	9.059	10.62	8.24511	9.02966	10.5689	10.1905	9.13081	9.50317	8.90602	8.247	8.92523	9.70683	8.99003	9.55696	9.29999	8.42335	9.98026	9.737	10.0859	8.63107	7.75629	10.2302	8.43088	9.03656	8.20705	7.95129	9.74526
200608_s_at	11.507	12.2196	11.4644	11.7356	11.909	11.4118	12.0862	11.5636	11.4667	11.5083	11.3021	11.4573	10.776	11.7295	12.097	11.7766	10.7134	11.887	11.5239	11.3816	11.7187	11.3106	10.5195	11.8226	9.34846	11.6318	12.0139	11.2144	11.3033	11.5009	10.9809	11.268	10.8474	12.059	11.4085	11.201	11.629	10.7801	8.87627	8.12194	12.1753	9.12241	11.1324	11.4381	12.3064	11.5312	11.6108	10.7103	11.0888
200609_s_at	12.0822	11.5214	12.3557	11.6944	11.824	12.1865	12.1557	12.0463	11.3053	11.7369	11.494	12.0804	11.5936	11.8944	11.9308	12.1981	12.1865	11.6959	11.6172	12.214	12.243	11.6197	11.8959	11.6395	11.89	12.2778	12.133	12.1462	12.6309	12.3602	11.7213	11.6172	12.1536	11.3274	12.4365	12.5382	12.208	12.2061	11.0566	11.7692	11.595	11.4713	11.6303	12.1846	11.2813	12.0744	11.5828	11.6929	11.1033
200610_s_at	11.6805	12.8355	11.561	12.668	12.7619	11.8485	12.4828	12.61	12.5171	12.5498	13.0628	12.0954	12.541	12.3302	12.6522	12.1846	12.3024	12.566	12.7559	12.4634	12.4969	11.9344	11.9197	12.8477	12.1656	12.3774	12.7297	12.0643	12.214	11.9589	12.3602	12.21	11.7906	12.3946	12.3321	12.0412	11.9059	12.1131	12.8924	12.3321	13.3031	12.499	12.4778	11.9728	12.933	11.9854	12.6229	12.5102	11.3285
200611_s_at	10.9712	9.78751	10.8153	11.268	10.8741	11.3168	10.8395	11.3935	9.84412	11.4302	9.74182	10.8441	10.7783	10.5114	11.4312	11.1454	11.5388	11.0316	10.8821	11.5751	11.1117	10.5471	11.3119	10.902	11.2237	11.1536	11.3264	11.3598	12.1168	11.595	10.0516	9.52367	10.852	9.91863	11.2411	11.5962	11.028	11.2255	11.2174	11.7134	10.427	11.0797	9.73513	11.5401	9.85864	10.6159	10.4224	9.75346	10.8417
200612_s_at	9.54399	7.84195	8.01082	9.68522	9.56434	8.4131	8.81387	9.51895	8.32199	9.09431	7.93438	8.02505	10.2064	7.88737	8.40624	9.78751	9.25534	9.17965	8.60876	9.28952	7.72433	7.47404	8.22187	8.07407	9.25832	8.02013	7.11636	8.58343	8.96142	7.78574	8.74875	7.68943	10.6085	9.0492	8.76949	8.6638	8.47199	8.59209	7.95513	9.40824	7.77409	9.89855	8.01006	8.34514	7.23753	8.37328	8.12118	8.02587	6.64679
200613_at	10.0699	9.32437	8.75885	10.0837	9.66933	10.7808	9.3844	9.7147	6.17796	9.91637	7.76002	9.62439	10.4709	9.71744	10.679	10.3855	9.82412	10.7724	10.7829	10.2883	10.8201	10.7301	10.7949	10.0365	10.7837	9.7189	10.2724	10.3399	10.605	10.7118	8.54383	5.77364	9.66933	5.40862	10.4381	10.1941	10.1711	10.5162	8.83365	10.6643	9.66477	9.79411	9.03091	10.3329	8.52606	9.38027	9.8431	8.88139	10.3759
200614_at	13.1671	12.5612	12.9678	12.8602	12.8289	12.399	12.7803	12.7862	12.1656	12.7043	12.1578	13.2438	12.7356	12.7559	12.7803	13.2304	12.7591	13.3518	12.9784	13.3115	12.9031	12.8121	12.4857	13.0591	12.8391	13.1901	13.0341	13.0937	13.2661	12.685	12.8121	12.2883	12.9716	12.9065	13.1376	13.2261	13.0856	13.0856	11.5815	12.566	13.0202	11.8425	12.9678	13.1423	12.4634	13.1979	12.8727	12.7239	12.4754
200615_s_at	8.86251	8.37416	8.10131	10.2227	9.22453	8.6936	9.05981	8.6786	7.32499	9.72225	9.29334	8.64886	9.68522	8.5282	9.68991	8.93561	8.20159	9.48698	9.72623	9.01014	8.79929	9.47754	8.62046	9.20167	8.03807	9.06285	9.63611	8.81063	9.30042	8.88711	8.57954	7.68299	8.56968	8.2234	9.12327	9.05939	8.45699	8.89294	8.4954	8.26428	9.93331	8.49503	8.71368	9.36778	9.36166	8.93637	9.18418	8.14474	8.33415
200616_s_at	11.0201	10.9987	10.7537	11.8286	11.3451	10.5987	10.8457	11.6355	12.2819	11.5636	12.5498	11.3274	12.6656	11.3295	11.1652	11.0297	11.8068	11.0943	11.1871	12.1348	10.8247	9.98081	12.2609	11.1652	12.6901	11.2772	10.9669	12.2628	10.7569	10.3789	12.048	11.876	12.0783	12.2335	10.9312	11.595	11.3096	11.9025	13.8474	13.2438	11.8286	14.0308	10.8896	10.943	11.1961	11.656	10.4555	11.7678	10.2091
200617_at	10.9371	9.26016	8.8909	11.1333	9.7064	9.85966	9.24253	9.97003	8.38399	10.801	8.46313	10.798	11.8122	10.0365	10.9855	10.9962	10.8287	10.3989	10.3067	11.3551	10.4316	9.78423	11.0969	10.3888	12.0157	10.7546	10.5777	11.1703	10.8231	10.1268	9.64469	8.15657	11.3119	8.0786	10.7858	11.1888	11.0174	11.5046	6.05871	10.6122	10.0146	11.0097	10.0191	11.3408	9.90926	10.222	10.0365	9.37573	9.30122
200618_at	12.0238	11.3177	12.3236	11.5662	11.4917	9.68991	11.9197	11.9377	11.1472	11.8715	11.6461	11.9162	11.8094	11.7465	11.454	12.109	11.8485	12.2373	11.1925	11.995	11.3232	11.7601	11.8592	11.637	11.8715	11.893	11.652	12.097	11.9728	10.9712	11.3674	11.4551	11.8715	10.7494	11.5156	12.1962	12.0139	12.0531	11.3881	11.7281	11.6685	11.198	11.3472	11.8316	11.2536	12.2391	11.6726	11.7254	11.0288
200619_at	10.3435	10.3676	10.5345	10.1868	10.6122	10.4141	10.7367	11.0114	10.1601	10.4776	10.2355	10.6215	10.668	10.3031	10.5858	10.51	10.6767	10.7325	10.6115	10.7089	10.405	10.6193	10.5508	9.9223	10.6137	10.2981	9.86685	10.559	10.5741	10.2981	10.5094	10.3789	10.5921	10.0848	10.2041	10.6826	10.4568	10.7879	10.5182	10.7332	11.0635	10.6853	10.7125	10.0906	10.4224	10.5399	10.6798	9.63281	10.1796
200620_at	13.9434	12.8538	13.6769	13.013	12.5213	12.0361	12.399	12.284	13.5625	12.9397	12.6819	13.6393	13.3929	13.2476	13.0235	13.3929	12.5262	12.3795	12.8023	13.0522	12.6472	12.6819	13.1633	13.4141	12.8023	13.3929	12.9194	13.4334	13.2067	12.7559	13.1584	13.4489	13.1546	12.6876	13.3031	13.7326	13.4141	13.5213	12.048	12.7559	12.1186	12.3858	12.7181	13.2578	13.2206	13.7853	12.8058	13.3072	12.6656
200621_at	10.7309	9.35909	10.5081	10.6463	10.5437	14.4987	11.2845	11.4472	9.64687	10.625	8.7212	10.3374	11.0413	10.5669	10.4831	10.9287	11.6421	10.6811	11.148	10.7738	14.0676	11.7806	13.1901	10.0622	12.685	11.1611	11.0254	10.5437	11.9263	14.1188	10.5332	11.9655	12.0257	9.32872	13.5525	10.7879	10.6552	11.2087	10.125	11.4619	9.60061	11.9854	11.5737	12.0744	9.80323	10.3315	11.876	11.8361	10.2447
200622_x_at	8.95438	8.809	9.10697	9.48882	9.50083	8.47874	9.02796	9.45616	8.25909	9.39408	9.25963	9.03009	9.8111	9.15591	8.64227	9.06285	9.468	8.58497	9.32353	9.48162	8.72639	9.62486	10.0318	8.71898	9.85686	8.85095	8.7801	9.50531	9.18679	9.04885	8.6528	8.02505	8.9753	8.08054	8.88786	9.17556	8.95192	9.4345	10.0057	9.90296	9.64213	9.03332	8.6883	8.87063	8.98188	9.38864	9.8529	9.01298	9.07551
200623_s_at	9.03492	9.68571	9.75194	8.72679	9.61022	9.55139	10.009	9.77935	10.357	8.38157	10.3576	9.55926	8.88832	9.35696	7.7412	9.39634	9.8853	8.11224	8.98959	9.52233	9.15057	8.97366	9.98591	7.74236	10.0355	9.22784	7.98663	9.43309	9.04317	9.02061	10.0301	9.99682	9.87216	9.41701	9.00752	9.17606	8.88832	9.4855	11.2368	10.8147	9.73073	11.5545	9.97765	8.35192	9.69446	10.5921	9.50616	10.6326	8.04099
200624_s_at	10.4043	10.1347	9.94036	10.928	10.1887	10.6056	10.7731	10.6552	10.3335	10.7478	10.5549	9.84115	9.62989	10.1738	11.1256	10.5943	9.69294	10.42	10.2926	9.86577	10.267	10.6634	9.155	10.6484	9.25001	10.2622	10.9101	10.1029	10.1953	10.7309	9.82762	9.96307	10.0063	10.6056	10.5728	10.1359	10.4584	9.10793	9.57902	8.92567	9.92431	9.94619	9.99734	10.7927	10.2024	9.65911	10.2851	10.0859	10.5994
200625_s_at	12.1656	12.2495	12.5687	11.5058	12.4607	11.8256	12.4461	12.4461	12.6472	11.9761	12.1388	12.4059	12.2863	12.3064	12.3302	12.2214	12.5213	12.2883	12.4315	12.444	12.2196	11.9476	12.2019	11.8316	12.0693	12.5965	12.4315	12.4059	12.7155	12.3582	12.685	12.3321	12.2413	12.61	12.1239	12.4828	12.2609	12.3838	10.8378	12.3365	12.3171	11.266	12.1406	12.0035	11.8485	12.5915	12.126	12.5838	11.4472
200626_s_at	11.5828	11.909	11.1642	11.8638	11.8959	11.9903	12.0309	11.6071	10.9223	11.5156	11.1934	11.5545	11.7134	11.8561	12.1348	11.5873	11.0788	11.4562	11.6602	11.6355	12.0882	11.9638	10.9764	11.7564	10.3367	11.7397	12.1695	11.5775	11.6726	11.8638	11.3804	10.9132	11.0841	11.6657	12.0447	11.3858	11.7601	11.1527	8.38789	9.71279	11.7906	9.42941	11.7338	11.7067	11.7719	11.2368	11.7678	10.9532	11.1888
200627_at	12.8172	13.5826	12.7155	13.469	12.566	12.6048	12.4923	12.5687	11.9728	13.316	12.9429	12.8635	12.8664	13.0202	13.485	12.9228	12.4778	13.1423	13.1633	13.0741	12.8772	12.6656	12.2535	13.3115	12.3345	13.2304	13.4741	13.1901	12.7892	12.9784	12.7097	11.9107	12.5336	13.2661	12.8727	12.8449	13.2154	12.6048	11.8809	11.8023	13.1979	11.8857	12.9397	13.5061	13.2112	12.5995	13.0411	12.2373	12.5791
200628_s_at	7.92868	6.97898	7.1786	10.1272	7.99698	8.15226	7.44643	8.40195	6.73432	9.51895	5.86314	7.03607	6.43287	6.90309	9.49869	8.18133	8.0802	8.63545	7.48336	7.92354	7.73809	9.24164	6.95947	8.27123	6.5442	7.94193	8.20429	7.78454	8.53234	8.05629	7.4132	7.59322	7.51315	7.43385	8.20468	8.0161	7.62373	7.28475	7.17968	7.22438	7.86608	7.23303	7.6776	9.17556	7.23023	6.6931	8.57512	7.58353	8.78536
200629_at	10.0601	10.0124	10.6165	11.4833	11.3738	10.1116	10.8176	11.0038	10.7886	10.4824	11.5021	9.80278	10.5345	10.0732	10.466	10.3842	11.7821	10.2325	9.80864	10.8216	10.3133	10.8958	10.76	9.84683	10.887	10.1202	9.75648	10.6422	10.4986	9.75493	10.8482	10.9182	10.6859	10.425	10.291	10.3635	9.76255	10.5188	12.1637	11.4596	11.199	12.4036	10.5858	10.0084	10.2782	10.1589	11.4037	11.1293	10.0499
200630_x_at	11.9841	12.6048	11.4392	13.4334	12.5125	12.6554	12.7297	13.172	12.4946	13.2112	12.6126	12.3064	13.0378	12.4108	13.2067	12.3192	12.7411	13.382	12.7012	12.6309	12.5285	12.208	12.4269	13.2528	12.7467	12.5013	12.777	12.4011	12.6498	12.7155	12.4902	12.6656	12.7269	12.7411	12.7467	12.5308	12.0901	12.284	13.3518	12.6498	12.7269	13.0274	12.668	12.5791	12.679	11.8839	12.2452	12.444	12.2315
200631_s_at	11.6959	12.5891	11.0021	12.9031	12.3345	12.3302	12.4946	12.3817	12.3513	12.4634	12.9065	11.9411	12.1462	12.1369	12.7325	12.1578	11.9542	12.7992	12.3321	12.1425	12.3262	12.0273	11.1871	12.6417	11.0218	12.2254	12.4684	11.9871	11.9824	12.5467	12.3002	11.9871	11.8438	12.4242	12.2413	12.1036	11.9571	11.6753	10.1572	10.6945	12.5817	10.9406	12.3755	12.2688	12.434	11.8531	12.092	12.2234	11.3991
200632_s_at	11.3674	11.0841	13.3358	11.5229	11.8226	10.5392	11.8701	11.5751	11.6329	10.6702	11.1201	12.1884	11.7906	12.1021	10.1665	11.454	11.9675	12.8565	11.7356	11.561	11.3905	11.6765	12.6819	11.0079	12.3236	11.0723	11.9107	12.2555	11.4436	11.2916	11.815	11.8425	12.2061	12.6656	11.086	12.0531	13.0444	12.097	11.7465	12.0157	12.7012	12.2712	11.9603	10.6988	12.4778	12.3774	11.9025	11.5033	10.559
200633_at	14.5381	13.9552	14.2835	13.8474	13.9493	14.0078	13.8322	13.8222	14.3628	14.1586	14.3506	14.1761	13.9552	14.0247	12.7068	14.0855	13.9732	14.0308	13.8474	14.1537	14.1987	14.0308	14.1761	13.8641	13.7799	14.0676	13.7589	14.2778	14.1586	14.0018	14.2043	14.4128	13.9552	14.0078	14.2778	14.3321	14.2595	14.2285	13.8946	14.1537	13.9674	13.9057	14.0194	14.1761	14.1477	14.3506	13.8064	14.2164	14.2835
200634_at	12.7269	12.2649	11.9854	12.9194	12.9497	13.101	13.2112	13.4085	10.8592	12.8504	9.79368	12.8477	13.4741	12.6656	12.6819	13.1091	13.2024	12.8391	12.5498	13.3983	13.2578	12.2452	13.2619	12.1825	13.3407	13.2112	12.6656	13.0741	13.573	13.1136	11.1536	10.2302	12.2669	9.68125	13.0628	12.9642	12.6389	13.2661	10.1905	12.4365	11.9107	11.9921	11.6997	13.1584	12.0412	12.4393	12.6154	11.1079	12.1369
200635_s_at	8.99003	7.58353	9.67918	7.69388	8.29715	8.05629	8.46581	8.13403	8.65513	7.51765	7.92538	8.38554	9.39589	8.31029	8.23148	8.35656	8.3785	8.28276	7.32872	9.01779	7.79932	6.70176	9.28251	8.62675	9.73172	7.93094	7.76076	9.03091	8.7519	7.31524	8.32729	8.89294	9.65911	9.01583	8.01902	9.29065	8.89889	9.21949	10.0837	9.96103	8.46998	9.75392	7.47225	7.75746	9.08743	8.50754	7.03902	8.91566	7.917
200636_s_at	12.1131	10.9487	12.4461	10.9591	11.0297	11.2567	10.7005	11.148	10.8355	10.6846	9.94118	11.8729	12.4507	11.3418	11.8959	11.9492	11.4323	11.3011	10.8003	12.0293	11.1943	10.2138	12.3513	11.5726	12.8696	11.264	11.2029	11.9964	11.7966	11.1888	10.6115	9.30735	11.995	9.60964	11.6985	12.1803	12.4059	12.5382	10.437	11.847	11.6971	11.179	10.5721	11.6071	11.9694	12.1598	10.7986	11.1126	10.7455
200637_s_at	9.31634	6.23887	8.48265	9.03656	6.94649	8.41517	5.61629	6.76828	5.53542	8.23404	6.41287	7.73962	8.31181	7.58284	9.51397	8.24511	7.42599	8.72994	7.38005	8.74235	7.33112	7.13105	8.32543	9.41048	9.32691	8.09414	8.38867	8.96746	9.0452	7.77301	6.72717	5.69192	8.32761	6.13924	8.3812	9.57055	9.36309	9.17696	7.06523	7.66205	7.7611	6.13846	6.42103	8.9778	7.7653	8.13832	7.56427	6.56638	8.82241
200638_s_at	12.3602	12.6279	11.876	13.0741	11.6862	11.2456	11.4737	11.1879	11.1079	12.9065	10.7643	11.5885	10.919	11.9278	12.9746	12.1598	11.3793	12.7958	12.0463	11.7752	11.674	11.2087	10.0487	12.4059	8.99545	12.4011	12.9429	11.8068	12.4152	12.0744	11.7791	10.4709	11.6172	12.2474	12.214	12.2196	11.8378	10.9497	6.63518	8.87706	13.0341	9.50933	11.3598	12.6025	11.7281	11.6971	11.182	10.9197	11.429
200639_s_at	12.9228	13.1502	13.4085	12.9296	13.0628	12.4417	13.0202	12.9167	13.1336	12.8957	13.1901	13.1136	13.0025	13.0306	13.1173	12.9903	13.1817	13.4141	13.0975	12.9365	12.6656	12.4291	12.5838	12.9065	12.6498	13.1173	13.2206	12.8504	13.1423	12.8635	13.2528	13.0025	12.7383	13.6176	12.8924	13.0554	12.7559	12.9716	12.7181	12.4461	13.7056	12.7832	12.5995	12.9429	13.6659	13.1173	12.7181	13.2154	12.092
200640_at	13.2024	12.4923	12.1884	13.573	12.1006	12.3817	12.0157	12.5147	9.8832	13.2438	9.41446	12.6472	12.7803	12.5612	13.5061	13.1671	12.6253	13.6605	13.1502	12.8289	12.4946	12.5838	11.8857	13.0937	12.1712	13.1376	13.6004	12.6876	13.469	12.9567	11.0063	8.93522	12.6442	10.7903	12.9462	13.1376	12.9678	12.8538	8.57123	10.61	12.9601	10.1899	11.8195	13.3983	12.7649	12.2373	12.6417	10.2018	12.2517
200641_s_at	11.629	10.3152	9.96615	13.2754	9.52048	9.7204	9.50847	9.83921	8.51545	13.082	8.41975	9.29196	8.52748	9.57498	12.8866	10.8812	9.34523	12.3733	10.5708	9.46215	9.5949	9.87638	7.76076	11.9126	7.67165	10.8457	12.284	10.2121	11.2402	11.086	9.41835	8.9039	10.9406	9.97921	10.8741	11.0518	10.6724	8.83834	9.41571	9.37187	9.71128	9.74526	8.63658	12.5891	9.35248	9.13745	9.14634	8.38276	10.8504
200642_at	12.4607	12.8565	12.434	12.7068	12.7676	12.4291	12.6203	12.4828	12.5995	12.1865	12.8664	12.5102	12.6178	12.6819	13.1047	12.5589	12.6309	12.1865	12.685	12.5766	12.4607	12.4108	12.5766	12.4291	12.4315	12.4507	12.6554	12.6025	12.1425	12.4946	12.693	12.4946	12.4902	13.2112	12.3817	12.3024	12.5861	12.4857	12.1981	12.3557	13.0975	12.566	12.4533	12.5308	12.1656	12.6126	12.5567	12.5361	13.9322
200643_at	9.91229	8.43756	8.42404	9.91281	8.57954	9.69844	8.21689	8.62598	7.77409	9.71844	7.7412	9.36914	10.9971	8.94027	9.8351	9.93275	9.73419	9.73565	10.3989	9.69696	9.58337	9.95848	9.94773	9.91281	10.3133	9.41618	9.39226	9.74282	10.2285	9.60253	8.15028	7.25099	9.58234	6.06413	9.63503	9.86065	9.54036	10.2682	8.58641	10.0837	9.15816	9.63234	8.73157	9.69446	8.67937	9.40431	9.70683	8.46195	9.96466
200644_at	11.5662	12.1054	10.6819	11.9377	11.6318	7.79333	12.2963	12.2294	11.4279	11.8959	8.78688	11.4472	12.1944	11.1315	11.8857	11.4097	11.481	11.3664	11.5351	11.5974	10.5201	10.4633	11.3374	11.1576	11.5312	11.2331	11.6892	11.2037	11.3915	10.1421	11.1759	10.3951	11.421	10.2154	11.2077	11.8107	11.234	11.7254	11.2546	11.4667	12.0551	11.7881	10.6568	11.1952	12.2157	11.4551	10.7814	11.3011	9.99625
200645_at	12.1462	10.6583	11.6303	11.9107	11.7281	11.9571	11.8316	12.177	10.4831	12.0728	9.40118	12.0139	12.826	11.8053	11.8546	11.8501	12.3262	12.0429	11.9903	12.2196	12.0238	12.4946	12.6991	11.8744	12.8834	11.7837	11.7601	12.3321	12.1981	11.9344	10.5598	10.1527	12.5937	9.9114	12.243	12.2294	12.1425	12.5741	10.3635	12.2944	10.4938	11.3285	11.6421	11.8638	11.2948	11.6547	12.1803	10.8346	11.8179
200646_s_at	7.56759	6.27064	7.86047	8.15426	7.02218	8.99291	7.68036	6.84255	6.52141	7.95204	6.39937	6.90051	7.90174	7.10801	7.50204	7.29324	7.38218	7.47189	7.19594	7.19727	7.64228	7.9265	7.77263	7.12542	8.37816	6.79728	7.60683	7.31806	8.47947	7.72797	6.5976	7.08712	8.15465	7.36026	7.93844	7.86273	7.62142	6.76095	7.74196	7.50914	6.57525	7.89081	7.30771	8.14584	7.44155	6.9774	7.13904	7.18134	8.49123
200647_x_at	12.0841	12.4059	11.4246	11.9885	11.8607	11.4904	11.4279	11.7632	12.3453	12.6048	12.9716	12.2555	12.9462	11.5214	12.3262	11.8136	11.9126	12.4708	12.3557	12.3624	11.9761	11.9059	12.1131	12.7126	12.9678	11.6778	11.8081	11.9791	12.544	12.1072	11.8886	11.5452	12.1186	11.7537	11.8081	12.0326	12.2555	12.544	11.9559	13.4639	13.1465	12.9194	11.6159	12.0625	12.5714	11.6055	12.3321	12.2863	11.2126
200648_s_at	10.0409	8.85809	7.97777	11.7779	9.25307	9.56623	7.33664	8.06566	7.37902	11.2713	9.68941	9.48376	10.9182	9.30782	10.7367	9.80323	8.81271	8.91975	10.645	9.33867	8.98275	9.9754	9.03133	10.8161	9.55696	8.9169	10.7886	9.0818	10.1175	9.97818	7.94353	7.36242	8.33539	7.46184	9.49587	9.75143	8.71172	9.41526	8.70014	10.1312	8.94313	8.99246	10.1485	10.8671	11.0493	9.20722	9.80008	8.11626	11.9292
200649_at	9.51202	8.52715	9.22026	9.44113	9.33867	10.693	8.52748	9.32823	8.15114	9.48509	6.80685	9.3552	10.5162	8.9021	8.73486	9.53355	9.81904	9.64955	9.8991	9.68522	9.87216	10.5345	10.2459	8.58882	11.314	8.89673	9.15591	9.4825	9.75542	9.83212	8.72794	8.003	10.2361	8.30534	10.0556	9.91686	9.68706	9.7204	8.89207	10.7894	9.03207	9.86975	9.15983	9.76097	8.57123	9.14846	9.86933	8.17327	10.341
200650_s_at	13.285	13.6659	14.1821	14.1188	13.8118	14.0138	12.9982	13.0778	12.21	13.9845	12.7439	13.0099	13.3206	13.4289	14.4987	13.2661	13.3615	14.1586	13.6004	13.557	13.3458	13.5882	13.2348	13.9057	13.0778	13.748	14.2353	13.5947	13.9732	13.7163	13.0306	12.2863	13.4906	13.7799	13.527	13.4334	14.0018	13.4028	12.6578	12.5057	14.0676	12.9531	13.5784	13.996	13.7216	13.4242	13.7326	12.685	14.4001
200651_at	13.3115	12.8289	11.7054	13.9732	13.5162	13.0591	13.485	13.6659	12.0257	13.6547	12.109	13.4437	13.9267	13.3258	13.996	13.4954	13.2476	13.4906	13.6334	13.4584	13.2348	13.748	13.4741	13.9609	13.8641	13.0274	13.7056	13.527	13.6881	13.3929	12.0016	11.4632	13.6769	11.6602	13.4383	13.4242	13.4536	13.6004	12.0841	13.3872	13.748	13.0378	13.4906	13.7435	14.113	12.8602	13.6942	12.2628	13.1047
200652_at	10.9523	10.6415	9.78955	11.3869	10.6731	10.3386	10.2551	10.6672	9.93635	11.2845	8.99962	10.6804	11.5569	10.6866	11.5625	10.9514	10.7608	10.7181	11.0751	10.8973	10.6368	11.1005	11.3528	11.0439	11.3119	10.9677	11.1173	11.1163	11.3119	10.5508	9.6515	8.9667	10.9247	9.83266	10.8829	10.9174	10.7188	11.2713	10.2871	10.679	10.5728	10.6774	10.3405	11.0352	11.1611	10.5255	10.8094	9.87956	10.7569
200653_s_at	12.4152	11.9745	12.9462	12.1846	12.6599	13.5327	12.9265	12.9866	12.4658	12.3282	12.3582	12.7439	12.7383	12.7356	12.6964	12.8355	12.9429	12.8664	12.0882	13.1257	13.6942	12.5995	13.4437	12.3262	13.3308	12.7126	12.7803	12.7494	12.7212	12.9167	12.7803	12.6522	12.8957	12.3883	12.8538	12.4315	12.7467	12.8834	12.3924	12.777	12.8834	12.693	12.0157	12.61	11.9841	12.6819	12.3282	12.4708	11.7024
200654_at	11.6303	10.0211	10.1796	11.4798	11.4071	10.9312	9.89547	10.966	9.59305	11.3042	9.22319	11.3958	12.3345	11.0237	11.2772	11.4679	11.6212	12.1712	11.887	12.1131	11.1809	11.2163	11.7507	11.2691	12.1536	11.3506	11.6765	11.5532	12.1348	11.1871	10.3233	9.17243	11.8107	9.60626	11.3652	11.815	11.2845	11.815	10.6731	12.0804	11.3881	12.3345	11.0389	11.5545	11.1041	11.421	11.0526	10.3533	12.2778
200655_s_at	13.1901	12.8991	14.0436	13.1136	13.4536	13.7589	13.4028	13.3615	12.9365	12.8602	13.3358	13.2619	13.3458	13.3358	13.0554	13.5213	13.4242	13.3358	12.8635	13.6769	13.9004	12.933	13.5882	13.172	13.7163	13.4906	13.3671	13.4489	13.0235	13.3518	13.6992	13.1376	13.2619	13.485	13.5213	12.9823	13.4289	13.5374	12.7925	13.316	13.644	12.8772	12.8664	13.1979	12.8806	13.7163	13.0235	13.4437	12.4108
200656_s_at	11.028	7.89048	8.10249	11.3495	9.6866	10.3926	8.38157	9.32966	6.55961	11.5277	7.58026	10.009	11.6657	9.70046	11.1508	10.8139	10.4477	11.8378	11.1839	11.0209	10.4211	10.696	10.5312	11.0368	11.414	10.4693	11.3704	11.0509	11.9075	10.6498	8.54018	7.32156	11.0509	7.4434	11.0509	11.0677	10.7356	11.2546	7.70164	9.93579	9.37616	9.99297	9.04391	11.6251	9.42121	10.0753	9.84572	8.44027	12.6522
200657_at	13.4192	13.4242	14.1698	12.8772	13.0856	12.508	12.9031	12.9678	13.3671	12.9601	13.6059	13.7274	12.9133	13.527	12.8727	13.649	13.3072	12.1884	13.1941	13.649	12.9397	11.7821	13.2896	13.1633	13.1376	13.6881	13.2578	13.5826	13.0937	12.8419	14.0734	13.3518	13.3206	13.5947	12.8696	13.5327	13.6769	13.5525	12.7619	13.0856	13.5327	12.8144	13.2754	13.5213	13.3358	14.0369	12.7559	13.548	12.3665
200658_s_at	9.51811	8.63347	7.61362	10.0244	9.23793	9.43535	8.64556	9.46669	7.29777	9.8922	7.0333	9.60347	10.8489	9.22906	10.0732	9.7472	9.88228	10.2958	10.2064	10.1875	9.35909	8.94571	10.1099	10.3629	10.8194	9.9249	10.2374	9.85383	10.3818	9.60481	8.84685	6.43561	10.2349	7.06898	9.7204	9.73172	9.67918	10.0843	9.67028	10.2877	10.2545	9.90878	8.24085	10.1687	9.31903	9.36262	9.52233	8.3346	9.30042
200659_s_at	9.42905	8.39585	8.19286	9.00707	8.72246	9.42297	8.61466	8.77859	9.01658	8.89757	7.74399	9.69143	9.61022	9.10406	8.65196	9.42905	9.4724	9.43795	8.84963	10.1329	9.39765	8.36755	9.88379	9.53404	10.4837	9.99997	9.43795	9.83366	10.1693	9.45616	9.36262	8.25127	9.58718	9.07961	9.32602	9.98419	9.39678	10.072	9.42167	9.9452	8.92523	9.99842	8.39777	9.6179	8.65551	9.12871	8.68164	8.4127	9.45214
200660_at	11.105	11.8839	10.0809	12.6876	11.9411	11.148	10.5345	10.6774	10.292	12.8355	10.8724	10.6753	12.994	11.454	12.8058	11.2359	11.8136	13.0554	12.9903	11.3363	11.3451	12.2157	11.0147	11.847	11.3528	11.5775	12.8866	11.4118	11.8517	11.4507	10.466	9.78477	11.3793	10.3635	11.6421	11.5911	10.498	11.5465	11.7134	11.4679	12.5171	11.7107	11.7495	12.3858	12.5213	10.9792	12.2294	10.9917	10.8878
200661_at	12.3817	11.6239	11.995	10.4693	10.76	10.7263	10.2441	11.1663	8.88553	11.7054	8.56928	12.0103	11.0771	11.2295	12.0087	11.7719	11.5689	12.1753	11.5726	12.3946	11.2117	11.1906	12.6048	12.5766	13.0444	11.2096	11.4904	12.6442	11.8994	10.9687	10.0261	9.09853	12.1865	9.41795	11.5662	12.6389	12.4828	12.9296	9.82259	11.7537	11.7551	10.3888	10.4316	11.6408	11.2607	11.2402	11.5229	10.8003	10.9818
200662_s_at	11.6904	12.6901	11.0482	12.4393	11.3926	11.6212	11.4392	11.087	10.7837	11.8655	11.595	11.5298	11.9983	11.9559	12.4507	11.9559	10.8896	11.8286	12.2517	11.1749	11.7737	11.5094	10.4015	11.5936	10.0977	11.6108	12.3968	11.3664	11.6657	11.8675	11.1652	10.7529	11.2968	12.2535	12.0531	11.5815	12	11.1275	10.4899	10.0578	11.9824	10.5167	11.7383	12.0343	12.777	11.3495	11.4892	11.3598	11.4161
200663_at	13.8273	13.0554	13.9434	13.1633	13.6605	13.9732	12.933	13.1857	13.2896	13.3458	12.8322	13.5213	13.644	13.4639	13.2261	13.3518	13.4741	13.4383	13.3358	13.6393	13.6992	13.9375	13.8118	13.2112	13.649	13.6659	13.2348	13.3518	13.5005	13.469	13.3072	13.285	13.7901	12.5498	13.6605	13.9057	13.2476	13.6881	12.8895	13.644	13.2578	13.316	13.7799	13.4383	13.4437	13.8366	13.6334	13.8521	12.9265
200664_s_at	8.52113	7.94428	8.34283	10.2806	7.43954	9.69891	6.91771	7.5155	7.49461	10.4966	10.072	8.16316	9.00034	9.23124	9.64551	8.05929	8.31879	8.24163	11.0121	8.3164	9.49954	8.37617	8.54635	9.29629	8.05929	7.81069	9.22784	8.24	9.0025	8.59317	8.33984	8.16943	8.42126	7.32872	8.21507	8.39249	8.21428	8.37416	7.82418	9.0538	8.54055	8.90819	7.80964	9.42531	11.5974	8.06225	8.79761	8.09759	8.82473
200665_s_at	10.1905	12.0309	10.3013	12.0309	12.5965	11.6959	10.6968	10.5708	10.2582	12.444	12.4902	10.2551	9.79653	11.0762	12.0343	10.8608	10.7586	13.1979	13.8366	10.5638	12.0174	14.1355	11.1839	11.1015	10.5147	10.3284	13.4584	10.449	9.93887	11.6185	9.55926	11.3825	12.1981	8.49659	11.8438	9.76304	9.98862	10.0333	9.79411	9.30432	12.4708	11.7806	13.8118	12.508	11.8023	10.9462	12.8957	11.2948	11.3716
200666_s_at	9.96214	9.40341	9.44382	10.7903	8.60876	10.28	8.64347	8.87706	7.71021	10.7821	10.6043	9.46305	10.0689	10.1971	9.96353	9.68522	9.30042	9.14517	11.5156	9.94619	10.1538	9.34165	9.89646	9.97444	10.1454	9.09692	10.1508	9.88697	9.99784	9.4697	8.47835	7.78962	9.87069	7.86933	9.52537	9.77213	9.40389	10.0977	7.8156	9.44423	9.21331	8.84685	9.76201	10.2629	11.876	9.45744	9.75493	8.67937	9.01258
200667_at	11.8179	12.0728	12.3045	11.6263	11.8438	12.1445	11.9854	11.5129	11.9824	11.1576	12.0693	12.048	11.454	12.0954	11.6821	11.7837	12.1618	11.4323	11.4655	11.8809	11.8775	11.656	12.0122	11.6805	11.7321	11.9492	11.7162	12.0693	11.7881	12.0496	12.0513	11.8485	11.3704	12.126	11.8273	11.9824	11.9344	11.9377	11.4507	11.821	11.5046	11.7199	11.5083	11.4788	11.6095	11.9964	11.8081	12.1674	11.7295
200668_s_at	12.3123	12.4634	12.1981	12.4585	12.0513	11.8701	11.9589	11.9249	11.6303	12.5262	11.5168	12.1239	11.264	12.1168	12.4461	12.2754	11.9761	11.8273	11.9107	12.0901	11.8023	12.1462	11.1173	12.1731	10.8693	12.3858	12.3262	12.2517	12.0429	12.1656	11.7766	11.105	11.9461	11.4821	12.133	12.3688	12.2754	11.7187	10.7829	10.7462	11.8517	10.3894	11.887	12.1482	11.7704	12.2002	12.0376	11.3565	12.0862
200669_s_at	11.2391	10.4591	10.1544	12.0804	10.3061	10.5921	9.89646	10.2188	9.5958	11.7521	10.6071	10.3037	10.1875	10.3449	11.8378	11.1781	10.241	10.7879	10.8896	10.4924	10.1965	10.8078	9.81707	11.2936	9.52367	10.8153	11.2936	10.8942	11.0986	11.0934	9.77751	9.66246	10.8489	9.98702	10.8575	11.0368	10.9626	10.1647	9.95897	10.0435	10.3509	9.89269	10.0129	11.6303	10.3449	10.1756	10.553	9.67733	11.2422
200670_at	11.0952	10.3576	9.30782	11.6971	9.62292	9.28388	8.23735	8.52224	8.8909	11.3958	8.81548	9.70094	10.3709	10.1312	10.5471	10.4063	9.8922	9.30085	11.0559	9.90393	9.90028	9.4345	8.73396	10.4193	8.68949	10.3741	10.1807	10.5167	10.8853	9.58387	9.11427	8.90173	10.1226	8.71289	10.7066	10.5486	10.1157	10.0349	8.68527	8.12617	9.60347	7.62669	9.48739	10.924	9.89434	10.1375	10.75	9.31634	11.9935
200671_s_at	6.5939	5.75019	6.69283	7.30771	6.14323	6.89564	6.03899	7.31524	6.2127	6.95216	5.90737	6.42811	7.37233	6.48488	5.66122	6.29421	6.8881	6.37638	5.95537	6.38964	6.73696	6.59981	6.89851	6.72194	7.14635	6.0066	6.00799	6.82406	6.89633	6.30793	6.60364	6.87942	7.14635	6.72346	6.77162	6.6774	6.08454	6.61965	8.67937	7.73337	6.92907	6.50846	5.68953	6.65195	5.49953	6.39015	6.72346	6.49052	7.50506
200672_x_at	10.0493	7.94154	8.49697	11.5897	8.11709	9.21746	9.25039	8.99995	8.39323	10.6605	9.11891	8.27922	8.46878	8.40315	8.2147	9.14591	8.1199	9.87318	8.87428	8.59357	8.62675	9.74991	8.32236	10.0556	8.18057	9.05779	9.48655	9.44154	9.98371	9.33742	8.75591	9.67028	10.2539	9.37056	9.54229	9.70197	9.31363	8.48746	9.63707	8.56691	8.16282	8.58715	8.45842	10.8781	7.86489	8.48225	8.83365	8.25009	11.5374
200673_at	12.9065	12.8504	13.1257	12.9746	12.9567	13.2578	12.8322	12.4242	12.2883	13.1216	12.4197	12.4969	12.777	12.8144	12.7439	13.082	12.5308	13.0702	12.8991	12.6472	13.1502	13.5162	12.6417	12.6178	12.4365	12.4557	12.8477	12.3774	12.8391	12.9397	12.8772	12.7803	13.1423	12.7325	13.1901	12.7559	12.8696	12.4969	11.7269	11.9443	12.5891	12.0901	13.548	13.1817	12.3345	12.6901	13.2988	12.9642	12.4175
200674_s_at	14.6358	14.7037	14.1355	14.7037	14.9478	14.6436	14.8535	14.8778	14.8535	14.7482	14.8535	14.864	14.9777	14.9015	14.7979	14.8187	14.8187	14.7979	14.8292	14.7778	14.7778	14.7778	14.7868	14.9478	14.9338	14.8292	14.8292	14.8535	14.6954	14.687	14.8292	14.7664	14.7868	14.8422	14.7037	14.687	14.687	14.7577	14.9338	14.864	14.9619	14.8893	14.8292	14.6698	14.9161	14.713	14.7979	14.5736	14.5597
200675_at	10.2012	10.7103	9.08701	10.5026	10.9784	12.6417	10.9321	11.3199	8.22601	11.2422	7.2255	10.4096	11.2713	10.6504	10.4439	10.8614	10.8434	11.5849	11.3674	10.875	12.6074	12.4011	11.7024	10.6575	11.3264	10.4408	11.7678	10.8316	11.0509	12.3644	8.01457	8.6068	11.1595	7.68036	12.2039	10.3842	10.5126	10.9423	9.06822	10.3308	11.5401	9.94118	11.201	11.2056	9.9114	9.57498	11.8857	10.0151	12.0376
200676_s_at	7.84415	6.82006	6.54818	7.38849	7.50063	8.8368	7.34467	7.4766	6.9871	7.50369	7.82906	7.65916	7.98859	7.34853	6.56638	7.78229	7.69487	7.42706	7.1786	8.27884	8.43922	7.66528	9.07509	7.53301	8.94269	7.66912	7.51391	7.90081	8.36565	8.4791	7.51096	6.55342	7.86566	6.68198	7.7801	7.89162	7.75256	9.02838	7.98663	8.56548	7.35018	7.85119	7.22748	7.56728	7.71915	7.62779	7.60753	7.83599	7.38252
200677_at	12.5285	11.7321	12.7043	11.652	11.7616	11.8122	11.5479	11.4691	12.1239	11.5849	12.0938	12.1903	12.1006	11.8329	11.7993	11.9009	11.6239	12.4175	11.6685	11.7937	11.7521	11.8729	12.3495	11.7806	11.7067	12.0744	11.9589	11.8886	12.1618	11.879	11.9791	12.3688	12.1072	11.8179	11.8454	12.28	12.2019	12.1903	11.9427	12.1825	11.9589	11.8485	11.9126	11.9885	11.1097	11.8361	11.6602	12.4507	11.234
200678_x_at	11.4369	9.57554	10.5638	10.5406	9.94892	9.78527	9.45879	10.4211	9.43582	10.8638	8.32761	10.8926	11.6395	9.85	10.2227	11.0246	10.5221	11.2567	10.3449	11.0952	10.4741	10.7494	11.5838	10.583	12.1295	10.2682	10.3603	11.6055	11.3211	10.3551	8.86558	8.54514	11.179	7.56578	10.6873	11.4414	10.9744	11.8809	9.58337	12.0662	10.2213	9.93989	10.0809	10.679	9.11305	10.8208	10.4729	10.2933	10.2539
200679_x_at	11.8715	12.5638	11.7067	13.0202	12.5891	12.1903	12.8355	13.2528	12.0238	13.0378	11.9745	11.8857	12.508	12.3024	12.9065	11.9728	12.4802	13.1091	12.4269	12.3192	12.1944	11.7225	12.115	12.8602	12.0954	12.1884	13.6176	12.2315	11.9461	12.1903	11.9983	12.0072	12.4127	12.6705	12.0783	11.7881	11.9249	11.8857	14.1761	12.6656	12.6578	13.8118	12.0625	12.5589	12.4291	11.3935	11.6239	11.6904	11.6713
200680_x_at	13.1817	14.2532	13.7589	14.0194	14.0194	13.6227	14.0436	14.0495	13.9322	13.8641	14.1236	13.4584	13.4289	13.8418	14.0247	13.4906	13.6821	14.0557	13.7901	13.817	13.7435	13.2067	13.1941	13.9845	13.0856	13.7641	14.7979	13.573	13.3358	13.4639	14.0369	13.9375	13.7274	14.2959	13.4085	13.2067	13.3031	13.1584	14.3321	13.3072	13.9552	13.8521	13.9113	13.7163	13.9434	13.3776	13.5826	13.8011	12.9531
200681_at	11.2546	11.7148	10.7232	12.3384	11.3264	11.6342	11.1839	11.1315	10.8878	11.8775	11.3622	11.2936	11.1544	11.4462	12.3403	11.7321	11.2047	11.9126	11.9728	11.2486	11.5337	11.6355	11.1663	12.2688	10.8147	11.5924	11.8179	10.9953	11.1781	11.5156	10.9637	10.9891	11.4777	11.9921	11.4619	10.9608	11.2144	11.1324	10.7292	10.1336	12.6656	11.2618	11.5569	11.3727	11.6838	11.2193	11.7039	10.9363	11.9179
200682_s_at	11.4302	10.9397	10.8608	11.9525	11.0431	11.5033	11.3969	11.7851	10.4938	12.1803	10.4401	11.2845	11.2752	11.1293	11.4507	11.6185	11.7982	11.3418	11.6041	11.5715	11.2927	11.3935	11.2077	11.5479	11.0723	11.8395	11.2578	11.5911	11.6997	11.4013	10.4356	10.2841	11.6355	10.5326	11.3632	11.4655	11.4234	11.4881	11.5726	10.5866	11.2264	10.83	10.9532	11.7199	10.7703	11.2255	11.314	10.481	11.4234
200683_s_at	9.51076	8.95932	8.59041	9.8529	8.8663	9.95199	9.11014	9.28868	8.03092	10.1508	7.24719	9.1147	9.24253	8.85497	9.24592	9.32643	9.52185	9.08273	9.36778	9.63458	9.52094	9.44016	9.23468	9.33429	9.20295	9.45663	9.11188	9.34888	9.81219	9.84018	7.73154	8.12153	9.14294	7.62596	9.48332	9.65724	9.24634	9.4793	7.91482	8.48892	8.98758	7.2082	8.58838	9.78804	8.41854	9.15009	9.13002	8.34666	9.1689
200684_s_at	8.74913	7.87861	8.46278	8.84388	7.94606	8.97645	7.44415	7.49246	8.14801	8.68602	8.12579	8.44411	8.58715	8.2337	7.82232	8.30153	8.45544	8.26459	7.90821	8.92913	9.02677	8.05594	9.20295	8.29362	9.27818	8.5739	8.05664	8.88878	9.01539	8.84845	8.94776	6.93867	8.17947	9.19778	8.47555	8.95112	8.48976	9.26016	9.28073	9.19952	8.30534	9.20597	7.68036	8.53741	7.96853	8.6323	7.97182	8.1705	7.97214
200685_at	8.60719	9.13584	9.23747	8.23664	9.40389	9.48469	9.18858	8.85004	8.82723	7.43954	8.24	8.64724	7.71984	8.74473	6.94967	8.56808	9.37438	8.76788	8.16354	8.12965	9.17161	8.97406	9.26575	8.45998	8.75631	8.9498	8.29395	8.94436	8.73569	9.03783	9.69098	9.28952	8.13633	8.70621	8.9941	8.86948	8.77368	8.58882	7.60025	7.94461	8.79684	7.0934	9.06664	8.70502	11.2651	8.98591	8.90912	9.36824	8.84347
200686_s_at	11.8531	12.5382	12.4733	11.712	12.4242	11.7982	12.7591	12.0643	12.6578	11.9871	12.693	12.126	12.1825	12.0361	12.1695	11.8163	11.9509	11.8531	11.9675	11.879	11.9263	12.1637	11.9761	12.2754	12.1006	11.7588	12.1462	11.8839	11.6083	11.6849	12.5714	12.6253	11.8068	12.5193	12.1168	11.4788	12.0087	11.7791	12.7892	12.0531	12.5035	12.6819	12.1578	11.6917	13.1901	11.841	11.9655	12.4754	11.5737
200687_s_at	8.45656	9.37799	8.13633	8.64644	9.03048	8.12617	9.30564	9.13584	9.05479	9.38816	10.0759	8.59041	8.66719	8.48626	9.72567	8.62996	8.87974	9.02422	9.44241	8.87505	8.36719	8.51738	8.48107	9.03332	8.90477	8.525	9.08361	8.47593	8.43311	8.51918	8.9013	9.17871	8.87894	9.18373	8.6404	8.66888	8.62917	8.75631	10.504	9.11305	9.67589	10.3089	9.4982	9.32182	10.1404	8.70094	9.05779	9.21949	8.6786
200688_at	5.33969	6.08378	5.65472	6.18411	5.81906	5.64781	5.6375	5.67632	6.45298	5.69417	7.05712	5.8248	6.30029	5.75222	5.74277	5.53823	5.65001	5.73668	5.87297	5.71119	5.99974	5.73328	5.7687	5.82508	5.85581	5.42204	5.97582	5.88859	5.79665	5.83787	5.70712	6.09731	5.53138	5.77465	5.68388	5.88759	5.72931	5.65176	5.80103	6.35991	5.95537	7.01378	6.35917	5.79125	5.87517	5.71465	5.70663	5.72216	5.51319
200689_x_at	13.922	13.4795	12.2061	13.9493	13.7853	13.8641	13.4906	14.0247	12.4733	14.3628	12.21	13.9322	14.3748	13.7901	14.3933	13.9609	13.8746	14.2353	14.0078	13.9434	13.8746	13.8697	14.0495	14.1071	14.4859	13.7274	13.6227	14.0557	14.113	13.9898	12.5125	12.3557	14.1586	12.0207	14.1421	14.0797	14.1537	14.1355	12.8565	13.922	14.1421	13.2661	13.4795	14.1421	13.8641	13.2661	13.922	12.6442	13.5005
200690_at	8.21892	8.60515	8.07325	8.43801	8.91135	9.19026	8.61926	8.26317	9.34982	7.66205	10.711	8.82045	9.02796	8.88219	8.70891	8.45196	9.32602	8.00969	8.28584	8.9992	9.06785	8.22953	8.90949	8.01974	9.09345	8.86824	8.42013	8.4372	8.90255	8.46473	9.3256	8.88337	7.98293	10.1139	8.27268	8.90602	8.36646	9.02018	10.5053	9.52407	9.93579	8.99046	8.26205	8.5838	9.93331	8.85004	8.64347	9.73219	9.6333
200691_s_at	10.871	11.2056	10.1887	11.4462	10.7096	11.0254	10.9035	10.6179	10.9205	11.003	11.936	10.9514	10.7738	10.8038	12.0607	11.264	11.18	11.1087	11.1721	11.4788	11.0841	10.5791	10.2594	11.4269	10.8592	11.3738	11.2203	11.1024	11.4845	10.8247	11.4462	11.3881	11.0389	11.6753	11.1275	11.3086	11.2402	10.9213	11.6224	10.5708	11.7295	10.8655	10.7469	11.667	11.936	11.0593	10.8395	11.3793	11.9145
200692_s_at	10.2782	10.0589	10.0843	10.9487	10.5248	10.5248	10.776	11.3264	10.6442	10.5695	11.3538	10.277	10.8958	10.3842	11.4062	10.4218	10.9891	10.5228	10.6243	10.8545	10.5386	9.78183	11.0089	10.6353	11.1033	10.5162	10.7134	10.5866	10.8216	10.2718	10.7965	10.9506	10.3152	11.174	10.4096	10.5312	10.2694	10.6408	12.668	12.0223	11.5107	12.3064	10.3367	10.9582	11.4234	10.3428	10.3964	10.8512	11.3021
200693_at	11.6849	12.1884	11.8994	12.2254	11.7175	12.0513	11.6892	11.5838	10.7516	12.4946	10.9962	11.8301	11.3385	11.9377	11.7281	12.1369	11.5702	12.4365	12.3365	11.9263	12.212	12.3045	11.6224	11.8701	11.1145	12.0513	12.7559	12.071	11.8729	12.4152	11.4234	10.8812	11.3935	11.6461	12.1674	11.8623	12.1753	11.6498	11.8273	10.9506	11.7411	11.7779	11.6355	12.177	11.299	11.5504	11.8839	10.9977	11.3674
200694_s_at	9.6515	9.82707	10.2952	9.87111	10.6476	10.8554	10.8279	10.7103	10.4633	9.81859	11.3232	10.0753	10.2939	10.1514	10.1976	9.95199	10.6476	10.1416	9.93989	10.2501	10.6568	10.765	10.5235	9.4078	10.4879	10.0803	9.97276	10.0472	10.175	10.3095	10.1352	9.9452	10.3603	9.82516	10.2829	9.97161	9.83921	10.0889	10.99	10.7927	10.2488	10.9414	10.595	9.90081	10.7643	10.2018	10.9414	10.919	10.01
200695_at	9.7147	8.14801	8.09451	10.0278	8.83045	10.2707	8.64852	10.0244	7.00346	10.1192	6.11762	9.41211	10.5508	8.80982	9.60435	9.97059	9.71512	10.2244	9.70197	9.83366	9.61701	9.49068	10.3201	9.70197	10.6908	9.31996	9.62754	9.94076	10.4973	9.63759	8.07281	6.37374	10.4542	7.75151	9.73021	10.1831	9.68019	10.3277	7.83746	10.1572	8.81839	8.7725	8.63264	9.86219	8.37328	9.17375	8.75516	8.67659	9.47838
200696_s_at	12.8504	11.2782	12.6048	11.5287	12.2592	13.0411	11.398	11.8438	12.826	11.3495	10.9165	13.3671	12.3365	12.4634	10.8308	12.7297	12.3665	12.1981	11.2476	12.2649	13.6117	13.2896	13.1465	10.9445	12.9716	12.4708	10.7462	12.1312	12.9065	13.382	12.0841	12.2179	12.4011	10.3806	13.0171	12.5791	12.4127	12.2778	11.9107	12.8664	11.1652	11.7993	12.9784	12.6901	10.0527	12.7325	13.4536	12.5543	10.5283
200697_at	8.79001	8.2917	9.03091	9.05127	9.30608	9.87746	9.25173	9.22524	9.6179	8.59803	9.75493	8.59998	9.5523	9.12579	9.37616	9.08701	9.53	9.44241	9.60576	9.49869	9.48162	9.00208	9.74225	8.3358	9.92112	8.93825	8.88746	9.22697	9.47799	9.6427	9.61263	9.73938	9.23249	9.05691	8.88053	9.33565	8.45578	9.6657	10.055	10.357	9.15687	10.1843	8.69563	9.29857	8.74107	9.26189	8.8892	9.00571	7.89674
200698_at	12.2452	11.7397	11.2313	12.5125	10.3589	10.7278	9.8351	9.66246	11.3793	12.2179	11.3199	11.0742	10.7027	11.1418	12.3214	11.7281	10.1059	11.0406	11.8163	11.3451	11.1005	11.4881	9.22568	12.0054	9.8351	11.8638	11.5859	11.3738	12.0191	11.3905	11.7383	11.2876	11.6095	11.3119	11.7321	11.9476	11.5715	11.2597	10.4445	9.62106	11.0897	10.557	11.6616	12.3795	10.7814	11.4928	11.0448	11.1333	11.8023
200699_at	12.2039	11.8886	11.4749	11.2558	11.9525	10.7935	11.0551	11.2496	11.579	11.18	10.7623	12.3904	11.7309	11.9964	11.5239	11.8329	12.2944	11.7093	11.7449	12.1712	11.5	11.4667	12.0191	12.0447	12.1131	12.3602	11.2629	11.8638	12.1865	11.4404	12.2778	11.5569	12.2335	11.1352	11.7837	12.3002	11.9292	12.4754	11.5936	12.4036	11.343	12.1406	11.4185	11.9411	10.6519	12.3045	11.2313	11.4632	11.5775
200700_s_at	11.9589	12.1731	11.1005	12.6025	11.7551	9.39851	10.7745	10.2629	11.5229	12.3429	12.5817	11.3168	11.9824	11.4269	12.208	11.2526	11.2203	11.4845	12.177	11.3418	10.2182	10.7058	10.5366	11.89	10.9652	11.7295	11.5775	11.5426	11.5	10.5195	11.3551	11.1117	11.2411	11.4269	11.4484	11.8561	10.8169	10.9644	11.6713	10.329	11.5569	11.7507	11.5873	12.1962	11.3517	12.1072	11.4607	11.2163	11.1464
200701_at	11.9559	11.0422	11.1674	11.5	11.6395	10.5817	11.2782	11.313	12.0954	11.4573	12.0054	11.8531	12.071	11.7937	11.815	11.8976	11.454	11.5828	11.8839	11.8329	11.3408	12.4923	12.1054	11.6197	11.841	11.4529	11.5239	12.21	11.7175	11.5751	11.3506	11.5775	11.5815	11.0474	11.7752	11.8517	11.4833	12.3495	11.5156	12.3282	11.847	11.4369	12.3384	11.0114	10.98	11.804	12.5125	11.7148	10.9944
200702_s_at	8.03024	8.45876	10.0191	8.34208	9.97867	10.004	10.6634	11.2866	9.79259	7.98707	9.65435	8.68634	9.50272	8.8754	8.31295	8.04466	10.3983	9.0053	8.37576	8.85536	9.08091	8.84641	9.68615	8.37023	9.87482	8.56465	8.24813	8.60116	8.09677	8.40394	9.94118	9.62947	9.70782	10.0134	8.51545	8.46387	7.99377	8.75026	10.6236	11.1137	9.21373	10.9011	9.31279	7.29566	9.62947	8.58074	8.74835	9.94942	8.71057
200703_at	12.685	12.6361	12.6522	12.3838	12.1239	12.0412	11.9025	11.7079	12.6705	12.5995	12.7803	12.4857	12.4607	12.6991	12.3838	12.1204	12.133	12.4557	12.243	12.5013	12.444	12.3495	12.544	12.21	12.3214	12.5524	12.4242	12.5524	12.3064	12.3045	12.9784	13.0171	12.0122	12.9228	12.4417	12.1425	12.1674	12.4507	12.4754	12.823	12.2254	13.2067	12.5861	12.2754	12.097	12.6472	12.4108	12.4219	11.4529
200704_at	11.6713	11.4529	13.4489	10.5576	11.8107	11.1201	11.6318	11.629	12.2373	10.9514	11.7866	12.0326	11.4529	11.9308	10.8958	11.9145	12.0901	10.4063	11.4702	11.8994	11.3565	11.4359	12.0016	11.0544	11.7134	11.9622	11.0677	12.1006	11.6384	10.4776	12.2573	11.9675	11.9492	11.1024	11.1934	12.1923	11.7039	12.1369	11.3892	12.0822	11.4881	10.8798	11.9145	11.2876	11.1721	12.0862	11.7906	12.0551	11.0047
200705_s_at	13.0856	13.5882	12.4197	13.3072	13.5826	12.7832	13.649	13.557	13.5882	13.3929	14.1012	13.3206	13.649	13.5784	13.1584	13.2206	13.2206	13.2024	13.6942	13.3458	13.0444	12.9228	12.9497	13.8118	13.1979	13.3031	13.1979	13.3723	13.1584	13.2619	13.3458	13.0975	12.9462	13.5426	13.2619	13.0306	13.285	13.082	12.3531	12.7212	13.5784	12.5965	13.2988	13.0274	13.7799	12.9031	13.3358	13.0306	12.7467
200706_s_at	10.7879	8.98145	10.6179	10.2582	9.52765	10.0285	8.97692	10.0409	9.08273	10.7709	7.41736	10.0157	9.64732	9.87421	10.6538	10.905	10.437	9.48469	10.3102	10.2374	9.97114	10.5824	10.1899	10.3926	9.96262	10.512	10.3176	10.7731	11.1916	9.75392	8.6599	8.68873	10.3836	9.14928	10.325	11.085	10.7865	10.7912	9.46629	9.82707	8.5413	7.11636	9.14247	10.8139	8.5599	9.34888	10.1387	9.08657	10.6833
200707_at	9.31729	7.99194	8.41517	9.42121	8.03468	8.8747	7.79718	9.04671	7.26808	9.52185	7.17593	8.81508	10.4721	8.0299	10.1134	9.20927	9.10285	9.69143	8.91769	9.46261	8.61788	8.7741	10.0118	9.86477	10.5943	8.54787	8.98145	9.45076	9.84066	8.71487	6.99471	5.91603	9.54271	7.08208	9.06743	9.54271	9.23837	10.4063	8.78917	10.4523	9.15417	8.95598	8.25829	9.29956	8.98233	8.5475	8.73157	8.14427	9.34389
200708_at	10.6159	10.6456	10.2176	10.9818	10.3958	10.7173	10.4735	10.9438	10.5459	11.0544	10.2127	11.0762	10.7301	10.451	10.8934	11.1663	11.2866	10.8949	10.7348	11.3969	10.768	9.60393	10.8346	11.0969	11.4161	11.0398	10.4748	10.9155	11.3622	10.6873	10.9891	9.82205	11.1246	10.702	10.6171	10.8987	11.0063	11.2794	10.2652	11.3643	10.9304	11.3947	10.6546	11.201	10.4598	10.99	10.409	10.8911	12.6389
200709_at	11.4619	10.7971	11.2948	11.3781	11.5885	10.6179	11.4749	11.3318	10.5451	11.319	9.96466	11.7851	10.8255	11.1117	10.5026	11.5143	11.4173	11.2215	10.9962	11.6185	11.0218	11.6329	11.6071	11.7951	11.5924	11.7692	11.3947	11.3396	11.8485	11.0659	10.8139	10.4028	11.4085	9.46215	11.2422	11.8316	11.5452	11.9728	11.2629	11.8094	10.3783	10.9182	11.549	11.2203	10.1116	11.5873	11.6251	10.7561	10.8386
200710_at	11.4097	9.41571	11.5775	10.6879	11.6929	11.2886	10.8528	11.4404	9.56236	10.4654	8.29671	11.9809	12.3755	11.7411	10.5576	11.6055	12.2353	11.5021	11.3011	12.3924	11.5401	11.6726	12.3002	10.8016	12.7992	11.4025	10.7731	12.0072	12.2535	11.5924	10.742	9.56676	11.7564	8.38002	11.5518	11.7866	12.3064	12.0174	9.78183	12.3403	10.1947	10.7089	10.827	11.2834	11.4269	11.3881	11.2536	11.0926	12.6178
200711_s_at	11.1041	10.9231	11.2203	10.6738	10.6504	11.1499	10.9092	10.4193	11.7107	10.7181	11.5518	10.9321	10.5523	10.9011	10.7434	10.852	10.7724	11.2117	10.7448	10.4458	10.972	10.887	10.8061	10.7635	10.3765	10.7717	11.2897	10.5392	10.6665	10.9287	11.3793	11.9983	11.0121	11.8501	11.1227	10.9027	10.9165	10.6368	10.8693	10.6826	11.0465	11.5046	11.1508	10.8003	11.3119	11.0474	10.9035	11.4821	10.5345
200712_s_at	9.14928	8.96296	8.10213	10.383	9.20848	10.2422	8.06751	8.72408	7.4688	10.8537	9.21826	8.0786	7.68943	9.01298	10.8496	8.74954	7.90284	9.49162	9.62391	8.83564	9.82566	9.8577	7.67028	10.0628	6.73581	9.18943	10.3976	8.40475	9.19904	10.1416	7.92085	7.31187	8.43846	8.23698	9.78804	8.8892	8.47515	7.51765	7.97361	6.59067	9.40953	7.71915	8.69772	10.6014	8.46728	8.48505	9.70496	7.90174	9.02018
200713_s_at	11.266	12.2535	10.9591	11.7982	11.6277	12.4658	11.4798	11.7564	10.6186	12.2573	11.4047	11.3033	10.972	11.7866	12.3321	11.1839	11.5361	11.9443	11.9841	11.5107	12.2924	11.7588	11.121	12.0174	10.8153	11.7134	12.0938	11.5143	11.7411	12.3472	10.99	10.9263	11.1729	11.0038	11.7423	11.6145	11.3517	11.4517	11.1879	10.7935	12.3688	10.5006	11.8857	12.3123	11.2476	11.1781	12.0662	11.2866	10.7561
200714_x_at	11.4632	10.7217	11.4047	11.0526	11.1097	11.0389	11.5569	11.268	11.3211	11.0805	11.0237	11.6355	12.0293	11.1934	10.6687	11.2037	11.2916	11.2824	10.8693	11.7162	11.1536	11.4062	12.0139	10.5683	12.2754	11.0823	10.7919	11.6657	11.4904	10.8821	11.0209	11.2465	11.5265	10.5399	11.1576	11.579	11.315	11.9903	11.9542	12.5766	10.8829	12.399	11.333	10.9355	11.238	11.7719	11.4725	11.5545	11.0227
200715_x_at	12.2413	12.4857	12.0412	12.3024	12.6991	12.243	12.9784	12.8991	13.1173	12.7297	13.1047	12.5035	12.6627	12.6309	12.21	12.4857	12.6964	12.6048	12.5382	12.2214	12.1557	12.4557	12.3024	12.6048	12.6389	12.273	12.2413	12.7803	12.0662	12.3024	12.7708	13.1465	12.7649	12.7832	12.4802	12.3582	12.5498	12.4585	12.9228	12.61	12.0938	13.2112	12.7528	12.1786	12.9065	12.4634	12.6472	12.823	11.8122
200716_x_at	14.4065	14.3875	13.7216	14.4128	14.3875	14.4917	14.4264	14.6282	13.8845	14.4198	13.6547	14.4128	14.8068	14.4518	14.2595	14.3748	14.4264	14.2405	14.5198	14.2891	14.3875	14.5062	14.4917	14.6041	14.5736	14.2778	14.2891	14.4458	14.1188	14.4518	13.7957	13.8474	14.4264	13.9004	14.5671	14.4789	14.5062	14.4458	14.3506	14.5811	14.4987	14.4789	14.4065	14.2164	14.3148	14.2472	14.4651	13.922	14.1188
200717_x_at	14.5736	14.7979	14.3685	14.5062	14.7293	14.7037	14.7208	14.7293	14.5198	14.5597	14.6282	14.5315	14.7037	14.6609	14.7401	14.6436	14.7037	14.9015	14.7293	14.6196	14.7401	14.6609	14.4859	14.6609	14.6609	14.5736	14.7868	14.5896	14.5381	14.5062	14.5597	14.6196	14.5381	14.7664	14.7868	14.5381	14.5597	14.5315	14.687	14.5896	15.003	14.5811	14.6782	14.687	14.8422	14.3817	14.6128	14.4987	14.3321
200718_s_at	13.2476	13.6176	13.1941	13.2476	13.4584	13.5882	13.3031	13.13	14.0018	13.2799	14.0734	13.3518	13.4639	13.5115	13.6547	13.2438	13.2528	13.3458	13.3723	13.3308	13.7589	13.3776	13.527	12.9784	13.0411	13.2438	13.548	13.3031	13.0778	13.5683	13.573	14.1987	13.0937	13.6992	13.5162	13.1136	13.1768	13.2528	13.8064	13.1423	13.6942	13.1768	13.649	13.382	13.6117	13.6713	13.573	13.8418	12.7591
200719_at	9.99297	9.47715	10.2182	9.37318	9.10697	10.5319	9.36733	9.12067	10.7776	8.81669	9.30608	10.0371	9.67545	9.73021	8.74235	9.29999	9.97598	9.82668	8.99164	9.45163	10.0832	9.15946	9.6713	9.17024	9.87069	9.927	9.82205	9.26745	10.2551	9.64511	10.2058	10.1421	10.077	9.87025	9.52185	10.2422	9.98135	10.1443	9.4825	8.99164	8.97645	9.43842	9.39313	9.66431	9.93076	9.97818	9.35862	10.4103	9.40697
200720_s_at	8.8526	8.06119	8.64227	8.79001	9.17069	10.0349	9.2026	9.0403	8.92429	9.02061	8.62435	8.75109	9.26498	8.72081	8.4735	8.7212	9.48598	9.49911	9.243	9.0538	9.59161	9.15241	9.73844	7.95994	9.6657	8.98188	8.85497	8.84883	9.49445	9.20434	8.76267	8.28842	8.70336	8.67417	8.59682	8.78171	8.36052	9.3065	9.88119	10.1284	9.02677	9.57995	9.02263	8.69165	8.57353	9.37754	9.17606	9.41403	8.97568
200721_s_at	8.6883	7.6463	8.83329	8.11751	8.45125	9.96897	8.45196	9.07551	7.28312	7.86893	7.10062	8.67225	8.83219	8.36488	8.13442	8.5771	9.43582	9.37056	8.67618	9.11146	9.47799	8.82396	9.53203	7.8071	9.84898	8.85458	8.60797	8.94269	9.18636	9.08046	7.91043	6.80351	9.28913	8.6945	8.70621	8.84424	8.6949	9.35118	8.03581	9.789	8.40554	9.39543	9.05779	8.65196	7.20455	8.69563	8.52606	8.06337	8.46516
200722_s_at	8.73606	7.61094	7.57126	10.2007	7.83446	8.21395	7.88857	8.22562	8.08212	10.3901	7.77566	7.55281	8.20855	7.18814	10.6313	8.36246	7.67322	9.14891	8.25829	7.44377	7.92799	8.61744	7.37161	9.29727	7.91482	7.71949	9.05516	7.64449	8.4372	8.47156	7.91768	8.53	7.54504	8.31521	8.27008	8.15069	8.29241	7.50141	8.85614	7.93887	8.05004	8.43311	7.56022	9.33523	7.44819	7.41993	7.69236	8.10398	8.59317
200723_s_at	10.9271	9.88119	9.2709	11.5374	10.0186	10.2539	9.46491	9.46847	9.15009	11.8023	9.72672	9.41089	10.1761	9.83969	12.2373	10.6709	9.40079	11.061	10.6526	10.1538	10.2041	10.5747	9.42394	11.4596	8.57992	10.1807	10.8965	10.1976	10.6159	10.7507	9.4248	8.97052	10.0285	9.8938	10.5695	10.5326	10.8655	9.70001	6.25772	7.90208	10.1544	8.62756	10.0837	11.5323	9.66794	9.47428	10.2822	9.19075	10.2319
200724_at	6.77638	6.64283	7.08773	6.21166	6.56011	6.57084	6.78828	6.48713	6.44076	6.24468	6.81887	6.54689	6.59524	6.44621	6.60011	6.24884	6.66759	6.45473	6.47733	6.4105	6.22908	6.41557	6.6762	6.40057	7.0788	6.2858	6.39937	6.7041	6.50459	6.3999	6.94229	6.53859	6.54954	7.3881	6.49209	6.65054	6.50194	6.87353	8.04775	6.92087	6.45579	7.60571	6.51164	6.47488	6.19356	6.76521	6.72432	6.37685	6.49386
200725_x_at	13.8366	13.6942	12.7619	13.9267	13.9322	14.1012	13.9267	14.1761	13.1465	14.0855	12.8355	13.8583	14.4001	13.9552	14.1882	13.7744	13.9609	13.711	14.1586	13.9898	13.8222	14.3018	14.0436	14.0194	14.129	13.7534	14.2285	14.0369	13.9169	14.1355	12.9065	12.933	14.1537	12.7383	13.8946	13.9845	14.0078	14.0676	13.9322	14.0961	13.922	14.1586	14.0369	14.0018	14.1012	13.3518	14.2221	13.4242	14.0734
200726_at	12.488	12.5741	12.7494	12.5361	12.5057	12.092	12.823	12.6229	12.3024	12.3665	12.5937	12.5891	12.0394	12.7411	12.3774	12.6048	12.3557	12.3582	12.4733	12.693	12.5543	11.9871	12.5125	12.1923	11.9395	12.4417	12.3774	12.6627	12.3531	12.3817	12.823	12.4778	12.3002	13.2261	12.5285	12.1204	12.6656	12.4175	11.7449	11.445	12.6819	11.8944	12.0122	12.3513	12.7356	12.5543	12.399	12.3858	11.2866
200727_s_at	8.675	9.21149	9.18096	10.1059	9.11225	8.2337	9.73844	10.1393	10.0196	10.5929	9.09511	8.38979	8.45162	8.74554	8.76661	8.47708	9.29551	9.4407	8.48429	8.58031	8.3489	7.53762	9.2021	10.329	8.42294	8.71329	8.26053	8.85095	8.53382	7.97633	9.62346	9.29907	9.74526	10.3214	7.98892	8.92475	8.41005	7.89538	10.2989	10.2001	8.76705	10.3849	8.13677	9.76814	7.6018	8.76788	7.949	9.42209	8.75231
200728_at	12.399	11.6185	11.5046	11.7737	11.9728	11.3495	12.2883	12.5171	10.0622	12.3624	8.69604	11.4586	10.6229	11.5974	11.9775	12.0822	11.8592	12.4484	11.8378	11.7837	11.5583	11.6547	9.97818	12.6229	10.1	12.0293	11.9249	12.0676	11.8395	11.8607	10.9125	9.0193	11.7791	10.3945	11.9263	12.1517	11.9107	11.4414	8.32615	8.90989	11.0129	8.39585	11.3869	12.0882	10.3127	11.5033	11.3221	10.4337	11.6765
200729_s_at	10.7361	9.18054	11.5556	11.4392	11.3408	10.0917	10.0781	9.75036	10.9296	11.3881	11.1265	10.6345	10.9818	10.9042	11.2794	10.8905	10.6953	10.9618	10.8663	11.0751	10.1272	10.5162	10.8614	11.7632	10.3701	11.1631	11.313	11.0316	11.3643	10.8161	11.4128	11.4573	10.4938	11.1749	10.2355	10.2404	10.9608	9.90192	11.2203	10.2319	9.68844	11.0627	9.70834	11.5143	7.14384	8.71213	9.57596	10.4244	10.6916
200730_s_at	11.6263	9.6783	10.5297	11.1219	8.32275	9.39088	7.63512	8.39777	8.87298	11.5911	8.97328	10.1272	8.37456	10.3794	11.3485	10.8798	9.57902	9.88904	10.0244	10.1443	9.46215	7.90963	7.72724	11.1352	8.56891	10.9523	9.87318	10.6193	11.6421	10.6526	10.1862	8.1199	10.0487	9.12375	10.3576	10.9827	10.7367	9.2535	6.60763	9.53993	8.9498	6.86873	8.52857	11.936	8.66531	9.46847	7.78194	10.0328	12.3171
200731_s_at	11.7791	9.97657	11.5763	10.9599	9.62156	9.93331	9.83816	9.56811	10.727	10.8717	9.90028	10.9764	9.53951	10.9925	11.0114	10.9182	10.7754	9.81508	9.94676	10.0848	10.4388	9.62202	9.59629	10.8078	10.0911	11.5117	10.481	11.0307	11.9443	11.0677	11.3352	10.7935	11.0694	10.2775	11.0055	11.4269	11.2762	10.2952	8.1232	9.51943	9.96415	8.45998	9.90878	11.6685	9.31584	10.405	9.53158	10.9873	12.9031
200732_s_at	13.382	12.2883	13.5115	12.5193	11.9107	11.7054	12.2903	12.0607	12.214	12.057	12.3904	13.0378	11.5726	12.9601	12.2179	12.7591	12.9097	11.2077	11.5298	12.3795	12.6389	11.4369	11.6547	12.3365	12.0551	13.5784	11.8301	13.1216	13.3031	13.0171	13.2024	12.5213	12.8565	12.208	12.7958	13.4437	12.7992	12.8172	9.5614	12.2019	11.1555	10.3663	11.5465	12.8957	11.0004	12.6578	11.2669	13.4489	14.4264
200733_s_at	11.182	11.2018	12.3624	10.4729	11.2772	10.4504	11.9559	11.1585	12.1204	10.8223	12.097	11.2876	11.199	11.656	10.9397	10.7173	11.5323	10.5582	10.6353	11.1692	11.0474	9.53687	10.7073	10.8608	11.2087	11.565	10.5791	11.2496	11.2897	10.845	12.4219	12.2002	11.6027	12.1944	10.9472	11.2126	11.0551	11.141	11.8301	11.1489	10.9599	10.5255	10.7263	11.3063	11.1925	11.629	10.0944	12.4733	11.7993
200734_s_at	10.0005	9.49208	11.0996	10.4135	10.6243	9.98026	10.679	10.7241	11.5251	10.3095	11.3011	10.7837	10.1665	10.3127	9.44154	9.96779	10.9677	10.7134	10.6422	11.0089	9.86477	9.98804	11.3643	9.34038	11.2275	10.1843	9.59679	10.4633	10.2422	9.51995	10.8402	11.3674	10.8153	10.6171	9.72174	10.2519	10.3521	10.6007	12.9903	11.6713	10.9774	13.101	10.4504	10.0191	11.4777	10.8804	10.4523	10.8655	10.0645
200735_x_at	14.2164	14.6954	13.6547	14.5381	14.2405	14.357	14.1821	14.2096	14.1761	14.4128	14.5257	14.2221	14.0308	14.4001	14.1937	14.3628	13.9169	14.5526	14.2835	14.2285	14.4327	14.4716	13.6769	14.4396	13.5525	14.3321	14.1761	14.2649	14.0919	14.4327	14.0018	14.0247	13.8521	14.2595	14.3628	14.2164	14.3506	14.0194	12.9642	13.3615	14.3817	13.2578	14.4396	14.5671	14.5597	14.2595	14.357	14.1421	14.2164
200736_s_at	10.4866	10.5107	9.15241	10.7141	11.0978	10.6476	10.1618	10.76	9.68019	11.2752	9.19215	10.5676	12.0513	10.9953	10.9582	10.3669	11.4013	11.376	11.5532	11.2496	10.7615	11.7436	11.6421	10.8798	11.3363	10.5201	11.0297	11.1364	10.7469	10.9818	9.33959	9.11266	10.512	9.73219	10.9197	10.5689	10.2545	11.1041	10.8441	11.2067	11.1871	11.7951	10.919	11.0413	10.1053	9.94735	11.6172	9.41662	11.5532
200737_at	9.90296	10.2663	8.27922	10.3753	9.39543	9.15194	8.95644	9.31853	8.55437	10.1099	7.01536	9.27589	9.01168	9.34762	10.3214	10.0467	8.94313	9.91022	10.267	9.49116	9.35741	9.32392	8.18018	9.89802	8.12649	9.95517	11.5094	9.55463	9.91581	9.73419	8.09759	5.96756	8.73528	8.90338	9.52276	9.82008	9.58437	9.38255	6.44025	6.75357	9.77162	7.64919	9.47191	10.7027	9.96835	9.42209	9.78477	7.69203	9.70932
200738_s_at	12.8602	13.548	12.5285	13.2708	12.9265	12.048	12.6253	12.5237	12.5766	12.9194	13.1546	12.5013	12.4242	12.6417	12.9265	12.6991	12.399	12.8322	13.1584	12.5193	12.5638	12.21	12.0412	12.8289	11.909	12.8449	13.7326	12.7012	12.8957	12.5102	13.1336	12.7269	12.5741	13.6281	12.6025	12.7467	12.5567	12.5861	11.821	11.5988	13.4289	13.0522	13.0065	13.2896	13.3723	12.8391	13.0306	12.668	12.3946
200739_s_at	8.40315	8.26795	7.79642	9.19075	8.13239	9.01815	8.31448	7.9216	8.55511	8.74589	9.25222	8.59726	9.34676	8.63658	8.99164	8.52038	8.96584	8.25692	8.42404	8.45424	8.34093	8.66334	9.20888	8.35007	9.12747	8.55548	8.36983	8.59005	8.48976	9.18096	8.377	9.04718	8.71898	8.79205	8.61788	8.46079	8.20671	8.62598	9.09005	9.43309	8.66685	9.5523	8.3149	8.83178	7.48964	8.63033	8.59005	8.68795	8.32124
200740_s_at	10.5486	10.6144	10.0792	10.7389	10.6278	10.0923	10.2877	10.605	10.1965	10.553	10.3933	10.6469	10.721	10.6179	10.7241	10.6338	10.583	10.4381	10.3095	10.3515	10.4591	10.7285	10.4337	10.3335	10.7125	10.481	10.4432	10.2569	10.7478	10.1284	9.94474	10.0355	10.4322	10.3576	10.5154	10.3596	10.4058	10.6605	9.8111	10.0305	10.662	10.7865	10.7148	10.6313	10.3945	10.6568	10.8247	10.051	10.0516
200741_s_at	14.7482	15.0167	14.4789	14.5671	14.8778	14.6954	14.8893	14.9161	14.6954	14.7979	14.6698	14.8187	15.0868	14.9161	14.8187	14.7868	14.7868	14.3748	14.7037	14.6698	14.8068	14.8778	14.8187	14.8893	14.8778	14.8068	14.7401	14.7778	14.7293	14.7979	14.4264	14.4518	14.6954	14.4917	15.0582	14.6436	14.6782	14.7778	14.5671	14.8068	14.7293	14.5381	14.7577	14.6782	14.8187	14.6282	14.864	14.5526	14.6128
200742_s_at	9.48976	8.93754	9.73938	9.54442	8.62715	9.30917	7.99008	8.82001	9.31363	10.3048	8.90255	8.76036	9.34038	8.69204	9.21904	9.30963	8.85095	9.82062	9.41172	9.04353	9.22196	10.6643	9.29334	9.11056	9.75897	8.55251	8.83092	9.51076	9.60728	9.6769	8.27228	8.44947	9.13209	7.97102	9.29156	9.54036	9.30306	9.86837	8.43756	9.16256	9.42531	8.50169	9.82309	9.905	8.09375	8.9839	10.2285	8.71213	10.3824
200743_s_at	10.8965	11.1324	11.4234	10.6422	11.3991	10.8973	10.9987	11.3418	10.1466	11.3158	10.8201	10.7643	10.2392	10.6672	10.238	10.9591	10.9626	11.2476	11.234	11.1961	10.9744	11.5924	11.0237	10.8169	10.6709	10.3603	10.8949	11.0174	10.9101	11.1759	9.64551	10.3127	10.6981	8.92764	11.266	11.2056	11.0566	11.2782	9.34803	10.5943	11.5168	9.92278	11.2906	11.0635	10.7615	10.8614	11.5452	9.91477	11.3177
200744_s_at	9.52765	8.71329	8.62796	10.0859	9.62202	8.89506	9.38487	9.76769	7.50704	10.3565	8.54904	9.01498	8.99246	9.06019	10.563	9.34038	9.24417	9.6262	9.97818	9.63809	8.94436	9.35162	9.29469	9.11266	8.91813	9.15278	9.94735	9.38121	9.34038	9.36121	8.03909	6.95098	9.17556	7.9337	8.97735	9.29246	9.04597	9.28155	7.27484	8.69974	9.56434	8.55215	9.18329	9.68844	9.33912	9.2026	9.54271	8.21428	9.47977
200745_s_at	10.9644	9.62346	10.2582	10.972	9.13042	10.8496	9.92172	11.0192	9.77213	11.0482	9.17965	10.1837	9.48882	10.1104	11.3588	10.512	10.6526	11.0684	10.5114	10.8402	11.0566	10.1892	10.2605	10.4598	10.0601	10.2811	11.1781	10.8466	10.9108	10.768	9.92327	9.60814	10.5994	9.60679	10.9987	10.9908	10.6292	10.5147	10.2429	10.5873	10.1072	10.3689	10.1214	11.3211	9.66843	9.95097	9.86975	9.96779	10.721
200746_s_at	11.0288	10.4395	11.0501	10.8441	10.7134	11.007	11.2607	11.0814	10.8457	10.7217	10.1796	10.6988	10.1618	10.6353	10.9514	10.8671	11.2001	11.0584	10.9891	10.7455	10.9438	11.0627	10.8316	10.1077	10.8355	10.7188	11.0713	10.6774	10.9962	10.8294	10.6738	10.5734	11.0526	10.5478	10.9608	10.8355	10.8646	11.0156	9.99451	10.8194	10.7332	10.668	10.6887	10.7225	11.105	10.656	10.9573	11.0934	10.6456
200747_s_at	9.27818	9.22862	8.18209	8.6236	8.94313	10.207	9.58919	9.80217	8.83045	8.69127	6.91459	9.37616	9.89963	8.8481	9.55139	9.08312	9.04635	9.44016	8.809	9.25039	9.43045	9.69696	10.0657	8.63772	10.3048	8.48706	8.26868	9.1198	9.08233	9.65619	8.95355	8.42404	9.19026	6.86519	9.46398	9.57554	9.5528	9.4825	7.96138	9.76409	9.42394	9.13584	9.61407	8.97568	8.86992	9.3227	9.37485	9.24553	8.12118
200748_s_at	14.4859	13.7381	14.7401	13.6992	14.113	14.1537	13.6605	13.6942	13.9552	14.4651	13.101	14.5811	13.8273	14.3685	13.9732	14.5381	14.3933	13.8474	13.9493	13.9674	14.1761	14.4198	14.5967	14.1987	14.3875	14.2595	14.3201	14.4128	14.4586	14.2712	13.7589	13.6227	14.339	12.8203	14.1188	14.5526	14.3321	14.6041	14.2285	14.6128	14.8778	13.8746	14.2778	14.0919	13.996	14.3933	14.5526	14.3321	14.1236
200749_at	9.44423	10.3221	9.35651	10.765	9.94327	10.59	9.95517	8.70051	10.3746	10.1953	10.86	9.87366	10.13	10.2747	9.85811	9.85054	9.80473	10.4401	10.5702	9.81958	10.8724	9.69646	9.76201	9.92601	9.5691	10.3497	10.7516	9.70197	10.1635	10.8853	10.2466	10.3158	8.69816	11.1906	10.3989	9.694	9.65956	9.86632	10.0206	10.0607	10.8287	10.827	10.1544	10.137	11.4037	9.78272	10.3656	10.4542	9.66297
200750_s_at	11.879	12.7043	10.972	12.7528	12.7043	11.6985	12.444	12.5766	11.1352	12.7892	12.3403	11.6892	11.5911	12.071	13.1502	12.0429	12.1712	12.9397	12.9265	12.2294	11.7616	11.6508	11.0668	12.0882	10.875	12.3665	12.7925	11.9903	12.0412	11.9655	11.7537	10.9321	11.6071	12.4557	12.2214	11.8163	11.5974	11.2733	10.392	9.84572	13.0235	11.3374	11.9179	12.4902	12.8895	11.6197	12.1884	11.361	11.5214
200751_s_at	9.58817	8.35442	7.35392	11.2742	9.19436	9.78368	9.15774	9.73121	7.11843	11.1227	7.1217	8.70253	9.27977	9.05981	11.3042	9.95363	8.49239	10.4952	10.0079	9.26882	9.4434	10.0704	8.11184	10.721	7.99661	9.7147	11.0413	9.44678	10.1607	9.98534	8.29318	6.63031	8.54635	7.82518	10.1036	9.468	9.63555	8.5413	8.08212	8.4928	8.88711	8.36565	8.24511	10.9371	8.88746	7.72362	9.34038	7.8686	10.6738
200752_s_at	9.31456	8.49928	9.17556	9.23164	8.1856	8.31923	8.32797	8.69933	8.58838	9.14591	7.90284	8.7212	9.37662	8.31842	9.94619	9.16729	9.04597	9.33604	8.96828	9.33391	8.30676	8.06005	8.79879	8.75026	9.32643	8.9709	8.49969	9.20639	9.70882	8.43587	8.29433	7.66167	9.1198	7.89162	8.63545	9.32353	8.96334	9.06019	9.08788	8.77696	8.82606	8.72485	7.66646	9.27407	7.29324	8.44901	8.21428	8.03504	8.32615
200753_x_at	9.92966	10.2646	8.56156	10.4899	9.34121	9.41354	9.71128	9.88853	9.45519	10.5763	9.92864	9.12747	8.21926	9.46753	10.5338	9.9114	9.61022	10.2337	10.1479	9.84947	9.50481	9.42718	8.5537	9.86428	8.7212	9.99895	10.3876	9.35436	10.3386	9.64118	9.49954	9.10158	9.04718	9.54952	9.79059	9.60435	9.5364	8.70814	9.17556	9.27497	10.0578	8.914	8.86824	10.6122	9.20123	9.36581	9.74182	9.40902	9.83969
200754_x_at	11.8008	12.823	11.7893	12.2754	12.2819	11.6487	12.3924	12.508	11.8454	12.0207	12.214	12.0862	10.9962	12.2214	12.1674	12.1517	12.212	12.6554	12.214	12.2002	11.8675	12.0174	11.1604	12.097	11.2174	12.3968	12.3429	12.0513	12.2294	11.8346	12.3795	11.7162	11.8195	11.8638	12.1637	12.0607	12.115	11.6547	11.0297	11.0742	12.7356	10.3983	12.3924	12.1517	12.3795	12.1944	12.2002	12.2179	11.6641
200755_s_at	8.80106	8.49091	7.45282	10.3789	9.05479	10.6229	7.38074	7.89013	7.82385	10.0792	8.52038	7.84299	8.59599	8.16518	9.89855	8.63188	8.26393	10.2759	10.5087	8.3789	9.6539	10.0843	8.24618	9.55417	8.17289	8.93943	10.6388	8.11304	9.48019	9.93076	8.59483	8.2215	9.09474	7.74358	9.62156	8.70219	7.77195	8.17682	9.66297	8.65358	8.99373	8.87706	9.00403	9.90715	8.29975	8.35007	9.2274	8.55511	9.87266
200756_x_at	7.58635	7.10403	6.16638	9.8912	6.95216	8.83719	6.62975	6.11783	6.86748	9.53355	6.35053	6.71914	7.07224	7.01959	9.1681	7.156	6.73047	8.82164	8.69528	6.77638	7.20584	8.32169	6.27015	8.62836	6.62634	7.31912	8.96982	7.15804	7.85711	8.55951	6.4405	5.79637	7.11136	7.14315	7.74236	7.50914	6.83717	6.74333	6.62864	6.99981	6.98521	7.78127	6.50595	9.29065	6.25813	7.12136	7.07974	6.70788	8.83864
200757_s_at	9.048	9.95149	8.675	9.91913	9.8912	10.8086	8.08164	7.73413	8.82769	9.79809	10.1743	8.40845	8.55285	8.86671	9.80908	9.03374	8.59885	10.529	10.8308	8.30804	10.1232	10.5221	8.95438	9.49346	8.10249	9.23513	10.649	8.65242	9.15983	10.7096	9.13501	10.1347	9.56583	8.62397	10.0244	8.7829	8.41892	8.54828	9.42581	8.74875	9.54993	8.97052	10.6071	9.81764	9.43045	8.94063	9.72567	9.74225	9.46847
200758_s_at	10.2806	8.40661	10.2271	9.80772	9.36217	10.5006	8.51214	9.49019	9.59871	9.63458	9.23969	10.0781	9.66893	9.28345	9.4078	10.0305	9.90192	10.4866	9.67407	9.94118	10.2532	10.7248	10.3582	9.41211	10.595	9.6505	9.84256	9.79368	10.3812	10.4783	9.49208	9.38073	10.3233	8.64118	10.1635	10.3095	10.4986	10.5921	10.5006	10.5516	9.45979	10.6257	9.76151	10.429	9.43136	9.97444	9.88648	9.62853	10.277
200759_x_at	10.6022	9.98371	10.9027	9.71128	10.3596	10.7814	10.8987	10.4789	11.314	9.46112	10.5824	10.6613	10.1868	10.2594	9.31903	10.4123	10.1654	10.2851	10.163	10.3753	10.553	10.6902	10.8038	9.40902	10.8061	10.2227	10.0029	10.1743	10.2858	10.5087	10.4464	11.2927	10.6107	10.3926	10.4899	10.3462	10.6186	10.7241	11.7423	11.1943	10.2278	10.9003	10.7232	10.0051	10.3676	10.6731	10.4257	11.0129	10.036
200760_s_at	10.9637	9.71988	10.3139	11.2193	10.4063	10.9863	10.1214	10.8333	9.49954	11.0038	8.99705	9.92278	10.6744	10.6953	10.8663	10.914	10.5386	10.9637	10.4451	10.7325	10.8208	11.2246	10.8583	10.845	9.83212	10.7412	10.8132	10.9687	10.2103	11.1943	10.3842	7.92394	10.7013	9.6539	10.902	10.6144	10.8109	10.1693	9.74093	9.91085	9.24019	10.1601	10.4776	11.1916	8.48542	10.3182	10.7339	9.34389	10.7404
200761_s_at	11.6588	11.1364	11.9841	11.4001	11.9059	11.4845	12.0191	11.6929	11.9921	11.2226	12.3105	11.4655	11.8008	11.9233	11.1079	11.8286	11.7479	11.5636	11.595	11.595	11.5251	12.3472	11.7281	11.2077	11.3684	11.5452	11.3892	11.4517	11.1364	11.8273	12.1557	12.6389	11.4392	11.7646	11.5625	11.2916	11.6657	11.1576	11.3969	11.6447	10.4647	11.879	12.1186	11.3451	10.4872	12.0429	12.1445	11.6041	11.1333
200762_at	10.2764	10.9174	10.7339	11.5214	12.057	12.1981	11.1391	10.8965	11.4185	10.3509	11.9983	10.8346	11.1631	10.8878	10.2829	11.0969	10.7256	10.6236	10.9329	10.553	11.7837	12.5057	11.1117	10.025	10.8169	10.6093	11.9983	10.5208	10.2952	11.3418	10.3456	12.0822	10.8671	9.81764	11.4495	10.3302	10.6137	10.435	9.77977	9.12286	11.0246	11.0165	12.2535	10.9764	12.0174	10.557	11.9903	11.5277	10.9101
200763_s_at	14.4128	14.4396	13.9674	14.3148	14.5671	14.6196	14.6128	14.6436	14.1012	14.4001	13.7957	14.5139	14.6782	14.4586	14.2649	14.4458	14.5461	14.6196	14.5671	14.5671	14.6282	14.6282	14.5198	14.1421	14.6529	14.4716	14.6436	14.5198	14.4458	14.5461	14.2649	13.9674	14.5315	13.9434	14.6436	14.4586	14.5198	14.4651	14.2891	14.3018	14.5381	14.357	14.4651	14.2959	14.339	14.4065	14.5597	14.1987	14.2595
200764_s_at	10.8701	9.79861	10.3176	10.656	9.36914	10.2144	7.873	8.49206	8.76617	10.8016	8.96411	10.3939	10.1843	9.6515	10.99	10.7845	10.1398	10.8554	10.3888	10.3629	10.0815	10.4993	9.65002	10.2969	9.64169	10.7285	10.7935	10.583	11.1703	10.7441	9.28649	7.86608	10.1491	8.99545	10.3862	10.9818	10.7134	10.2851	8.53702	9.93635	10.1485	8.95895	9.51766	10.9818	10.2926	10.1168	9.93739	9.49911	10.1935
200765_x_at	11.7993	11.5203	12.1637	11.1555	11.0643	11.5	10.5873	10.6151	12.1618	11.3264	11.9476	11.8286	11.6929	11.5413	11.6657	11.6877	11.8546	11.8346	11.4764	11.7982	11.637	11.4118	11.4749	11.2752	11.3396	12.0309	11.667	11.7851	11.9711	11.6574	12.3472	11.6277	11.7423	11.8857	11.4788	11.9622	11.7551	11.6971	11.4151	11.4749	11.8729	11.4128	11.6917	11.5849	11.9935	12.1168	11.2558	11.8623	10.5501
200766_at	9.55417	8.49054	9.67545	8.52268	8.62518	7.85194	8.67377	8.64157	8.35899	8.73606	8.05396	9.17375	9.37438	8.76827	8.40195	8.86671	8.69644	9.02109	8.75026	9.45663	8.35192	8.3601	9.96897	8.70972	10.0994	8.42591	8.43088	9.44502	9.37532	7.87232	7.53796	8.00475	9.27002	7.37296	8.63694	9.61966	9.00454	10.096	9.51895	10.3582	8.39893	9.78855	8.34971	8.67417	7.68299	8.84466	7.85008	8.76705	9.78527
200767_s_at	8.69127	7.92578	8.21086	9.53203	8.00404	8.39817	8.19856	8.0979	8.16122	8.3949	7.62482	8.34359	7.87515	8.20818	8.55175	8.87775	8.03024	8.34585	8.20514	8.68447	8.22641	7.54149	7.74275	9.27228	8.08986	8.45765	8.36246	9.02838	8.36413	8.1069	8.54551	7.85533	8.3785	7.90408	8.39817	9.10035	8.86373	8.3585	7.59245	7.74857	7.49493	7.67095	8.04099	9.05555	7.59616	8.20007	7.34256	8.18209	8.0329
200768_s_at	10.5269	11.4986	11.2916	10.5536	11.5229	12.2353	11.9675	11.6657	11.4196	10.6292	11.5107	11.0147	11.3816	11.6792	10.7397	10.277	11.8944	10.6968	10.9873	11.1771	11.4845	11.0823	11.3042	11.1256	11.6959	11.0021	10.8024	10.7873	11.3441	11.3033	12.0326	12.0643	11.6862	11.8068	11.2444	11.061	10.5683	11.0465	12.3429	12.3123	11.6108	11.9025	11.5595	10.8592	11.667	11.0952	11.6753	12.3883	10.7801
200769_s_at	6.59981	6.10735	6.50902	8.60922	6.22717	6.59098	6.68866	5.96723	6.23755	8.63732	6.14898	5.97112	6.26524	6.10872	7.78194	6.33403	6.41795	6.89252	6.37945	6.41486	6.31438	6.57027	6.34006	7.39234	5.66285	6.44952	7.11208	6.23252	7.24388	6.76434	6.15782	6.25263	6.68164	6.53038	6.61414	6.64224	6.25132	6.08707	6.33079	6.52166	6.63198	7.09669	5.93891	8.41554	6.21166	6.35709	6.51194	6.22583	7.47293
200770_s_at	7.48517	8.03732	7.51245	8.64269	8.95598	9.34389	7.20584	7.79459	6.47314	8.91654	8.5319	8.05852	9.14468	7.79499	9.0887	8.39446	8.16867	9.14378	9.49392	8.25285	8.89004	10.4174	8.30419	8.5571	8.63545	7.80002	8.93397	8.02048	8.78837	9.43842	7.4352	7.13599	7.52159	7.83891	8.31106	7.41012	7.88072	8.13677	9.41883	8.45055	9.16029	8.66762	9.17119	8.71857	8.68753	7.62855	9.29246	7.62444	8.77897
200771_at	10.1192	11.2834	10.0487	10.5235	11.1652	12.5965	9.05479	8.68486	10.0848	11.4655	10.99	10.9213	9.29026	10.9637	10.8568	11.1173	10.1347	11.3598	11.5815	10.2331	12.0988	12.7892	9.94676	10.6988	9.5103	10.5188	11.5885	9.91477	10.6022	12.4557	10.1433	11.1293	10.6665	9.95897	11.7213	10.0084	10.5669	9.93076	10.3521	8.03839	11.087	8.91026	12.4086	11.5374	11.0961	10.4381	11.936	11.2546	10.0573
200772_x_at	13.3258	13.9845	14.1937	13.7799	14.0138	13.8222	14.1188	14.3444	13.9004	13.7957	14.0247	13.6281	14.0919	13.6713	13.748	13.5115	14.2472	13.9113	13.6881	14.0676	13.9169	13.3407	14.0308	14.0676	14.0855	13.5525	13.8222	13.7691	13.548	13.6176	14.0138	13.9898	14.0308	14.0018	13.7901	13.4795	13.4437	13.7744	14.5315	14.3089	14.2221	14.5315	13.922	13.3358	13.6769	13.8011	13.6769	14.0734	12.9429
200773_x_at	13.082	13.8746	13.5061	13.7056	13.6281	13.2304	13.8273	13.6992	13.5162	13.5882	13.8583	13.2708	13.2578	13.4795	13.573	13.3671	13.485	13.5005	13.3872	13.5115	13.3358	13.2661	12.9462	13.6992	12.9823	13.5115	13.557	13.3872	13.1901	13.3258	13.6605	13.2799	13.5683	13.8322	13.3358	13.2799	13.4242	13.1857	13.1173	12.8565	13.4795	13.0856	13.6942	13.5005	13.6176	13.172	13.5115	13.5061	12.7528
200774_at	12.8991	13.0899	13.0306	13.1336	12.6522	12.0293	12.61	12.826	13.1901	12.8419	13.0065	12.7708	12.3665	12.6334	12.9097	12.8696	12.6203	12.3531	12.7494	13.1047	12.7591	11.8575	12.4484	13.2261	12.6048	12.7097	12.5741	13.1502	12.7439	12.4607	13.1768	12.9982	12.6876	13.0341	12.8391	12.826	12.8419	12.7528	12.1944	12.693	12.6203	12.3365	12.6178	13.0591	12.2495	13.0554	12.0174	12.994	12.109
200775_s_at	12.4365	12.5995	12.2592	13.3929	13.2799	12.3403	12.5589	13.0099	10.188	13.1857	10.5755	12.0309	12.3795	11.8655	12.8834	12.8565	12.5995	12.9746	12.7958	12.5937	11.9655	12.3582	11.6917	13.1546	11.995	12.3817	12.4585	12.3557	12.4011	12.3365	11.792	11.2368	12.9982	12.0293	12.5035	12.4059	12.6229	12.133	11.4173	11.5388	12.3045	11.6971	12.7239	13.0411	11.7752	12.1656	12.3086	11.7588	12.4507
200776_s_at	10.7754	9.99192	10.4103	11.4679	9.8529	9.72468	10.3503	9.77802	10.3342	11.7449	10.0196	9.80008	9.45616	10.2227	11.2927	10.3777	10.1272	10.9329	10.4096	9.78423	9.56583	10.4756	9.2026	11.3804	8.71936	10.8554	11.4381	9.44991	10.7455	9.96307	10.8194	10.3048	10.2682	11.1555	10.122	10.3789	9.92966	9.23209	10.6435	9.89072	9.74762	10.1982	9.49954	11.7039	9.35862	10.2898	9.75392	10.5444	11.6263
200777_s_at	11.8454	11.7893	11.6821	11.5962	11.7295	11.0934	11.4833	11.2313	11.0121	11.8454	11.1749	11.3598	11.234	11.9728	11.8729	11.4845	11.4892	12.3472	11.7951	11.5312	11.2629	11.8425	9.99088	12.177	9.48112	12.1021	12.2234	11.4345	11.8273	11.299	11.9107	10.9863	11.4691	11.8809	11.656	11.879	11.3836	11.0343	8.99753	9.41662	11.3506	9.76201	11.9249	11.7779	11.3749	11.6917	11.6083	11.549	12.0513
200778_s_at	10.1941	9.71032	8.92682	11.7449	9.88747	10.9011	9.27452	9.31007	9.59915	11.7663	11.0147	9.52853	9.44755	9.68844	11.5849	10.0628	9.26016	10.9155	10.7709	9.67733	10.5763	11.0897	9.87366	11.5374	9.55417	9.27047	10.4464	10.0124	10.3596	11.2203	9.76724	9.81508	9.48332	9.79167	10.5557	10.0493	10.0944	9.08617	10.1693	9.84115	10.3983	9.36485	10.1538	11.7465	9.53246	9.72915	10.6222	10.1905	10.7034
200779_at	11.8053	11.8501	12.4365	12.0551	11.8701	13.0661	12.3403	12.3024	12.2535	12.3513	11.9461	12.092	12.0822	12.2555	11.7369	11.4963	12.3644	12.4461	12.3946	11.8485	13.0341	12.3024	12.1369	12.1111	12.2196	11.8607	11.8886	11.9249	11.7893	12.7676	11.8744	12.3795	12.2474	11.9745	12.6472	11.8361	11.893	11.9059	12.6178	12.0938	12.5543	12.5285	11.7719	11.8592	12.5193	11.4713	12.5589	11.7011	12.1445
200780_x_at	13.2154	13.9267	12.6279	13.0975	13.2754	13.1941	13.0025	13.285	12.7356	13.4437	12.0625	13.1091	12.9365	13.2024	13.7691	13.4141	12.9462	14.0138	13.5826	13.2304	13.4584	13.7326	12.823	13.5525	12.6361	13.1546	13.4085	13.2939	13.2708	13.4383	11.824	11.6904	13.1633	11.1527	13.2896	13.2939	13.2348	13.0171	11.3926	12.2002	13.6992	10.5728	13.5426	13.2261	13.3206	13.1633	13.5061	12.8991	12.7239
200781_s_at	14.4917	14.8068	14.1477	14.5811	14.7208	14.5736	14.7401	14.6698	14.5139	14.7778	14.5671	14.6698	14.687	14.7868	14.8535	14.7037	14.4789	14.7401	14.6954	14.5967	14.7577	14.6954	14.5896	14.7208	14.5139	14.5896	14.7664	14.6282	14.5736	14.6436	14.2835	14.4198	14.4518	14.3875	14.7401	14.5062	14.5967	14.5461	14.1071	14.1698	14.5811	14.3262	14.7293	14.7208	14.6196	14.5597	14.7208	14.1648	14.4789
200782_at	10.5465	10.481	9.53859	10.8789	11.0218	11.0906	9.4579	9.36121	8.57915	11.6251	9.51202	9.48929	8.95805	10.4401	11.518	10.7688	10.4555	11.9935	11.6726	9.79464	10.9321	11.7295	9.23882	10.392	8.07985	10.6368	11.6726	10.0371	10.3855	11.2886	8.87775	8.85689	10.7367	6.72114	10.9582	10.1162	10.2404	9.72174	5.89066	6.78336	10.5598	5.68521	10.9704	11.0566	9.58967	9.89176	11.6713	9.62716	11.1906
200783_s_at	7.50545	9.13457	7.67165	9.90926	9.05084	7.75117	9.49534	9.52537	8.22991	9.28518	9.71554	8.43388	8.42591	8.49091	9.49068	8.55215	8.86518	8.34814	8.55437	8.71936	7.97633	8.15544	8.3812	8.21428	8.05703	8.66221	9.45389	8.18323	8.2089	7.59655	8.77329	8.21652	8.3585	9.20295	7.97036	7.83016	8.23852	8.13758	9.15732	8.99962	9.24718	9.38121	8.64118	8.04169	7.79718	8.67293	8.04852	8.23698	7.37161
200784_s_at	7.37795	7.3247	8.09716	7.16117	7.46047	7.76231	7.73611	7.7076	8.18517	8.15028	7.68549	7.30459	8.08484	7.17792	7.12579	7.28606	7.55665	8.14875	7.61917	7.30237	7.40048	8.6599	8.06298	7.61728	8.22792	6.92634	7.35425	7.3599	7.74466	7.5762	7.12998	8.48225	8.3365	6.68635	7.36103	7.50436	7.71356	7.72611	9.37485	9.09084	7.2589	9.15896	8.19741	7.93438	8.63427	7.48114	7.69937	7.93805	8.6883
200785_s_at	6.85318	6.68229	7.22925	6.58735	7.78127	8.03581	7.10573	6.98679	6.01559	7.01475	6.3455	6.94711	7.08079	7.2435	6.57666	7.44225	7.08339	7.25372	7.87515	7.20621	7.78159	9.83366	7.70514	6.72656	7.71654	7.04663	7.28741	7.01696	7.46299	7.69129	6.50541	7.29982	7.56618	6.68256	7.53442	6.96569	7.62517	7.62102	6.44424	7.0476	6.78638	6.80066	8.86558	7.77676	7.83706	7.26573	8.914	7.13333	8.6599
200786_at	10.966	10.8663	10.0667	12.0238	11.1445	11.1015	10.5796	10.8663	10.2368	11.9292	10.8386	11.3576	11.9638	11.1749	11.6508	11.1246	11.5595	11.2629	11.7369	11.5885	11.2284	11.0352	11.7588	11.8163	11.6239	11.398	11.5815	11.234	11.3462	11.0535	10.5676	9.18901	10.6401	10.9472	11.0926	11.2193	11.1517	11.5675	11.6971	11.9935	11.3632	12.1578	11.1275	11.6792	11.2927	10.9784	11.2691	10.185	11.7093
200787_s_at	8.29241	8.04134	7.76681	8.96828	8.89251	10.291	8.39585	9.23655	7.84668	9.91743	8.5623	7.64024	8.8188	8.49012	9.09431	7.82727	8.61119	9.16208	9.89963	8.26053	8.56425	10.4205	8.44826	9.4982	8.80425	8.11261	9.52323	7.71504	8.35693	8.87627	7.8631	7.25747	9.28599	9.37231	8.37373	8.28122	7.70272	7.98436	10.2459	9.49716	8.63107	8.52268	8.74835	9.04476	8.34248	7.62919	9.78368	8.14182	8.32169
200788_s_at	10.0545	10.9165	10.2018	10.5501	11.6892	12.2234	11.2752	11.0422	10.1682	10.9873	10.7278	10.096	10.3102	11.0138	10.696	10.4477	10.7949	11.4369	11.9885	10.3663	12	12.5766	11.179	10.7173	10.7608	10.4497	11.4788	10.1485	10.6107	12.3946	10.185	11.1033	11.1227	10.1583	11.6447	10.1479	10.1099	10.1387	10.3315	10.2794	11.0121	10.8161	12.544	11.2782	10.3355	9.75248	12.3146	10.9271	10.902
200789_at	10.8186	9.4982	9.94942	10.0124	10.0911	10.8053	10.4257	10.8378	10.0539	9.6783	10.0482	10.9971	11.1427	10.6696	9.98534	10.9873	11.199	8.21155	9.80165	10.9438	10.905	10.6022	11.266	10.0223	11.561	10.464	9.58665	11.1555	11.0751	10.7696	9.4579	9.48976	10.8279	8.99667	10.5026	10.943	10.7118	10.8798	10.427	11.2629	9.45214	10.6388	9.78804	10.481	9.67312	10.5973	10.3883	10.3623	11.7806
200790_at	10.7389	12.0841	10.4817	13.0856	12.0901	11.2126	12.3429	12.5915	10.1317	12.0463	10.5689	10.6826	10.6056	11.3749	11.445	11.7093	11.6862	12.7325	11.0593	11.1809	11.5143	10.1837	10.1089	11.6792	9.97444	11.9525	12.434	11.3352	11.909	11.7719	10.8153	9.70932	11.0047	9.83011	11.4713	11.3969	10.9863	10.8094	9.35162	9.72816	11.4333	10.4238	10.9908	12.2669	11.5058	10.2975	11.1489	11.3781	11.1445
200791_s_at	12.566	12.1425	12.6763	11.724	12.0087	11.9603	11.7321	12.0326	11.667	12.0139	10.9564	12.488	12.3024	12.0783	12.109	12.6498	12.3453	12.4733	12.4507	12.4127	12.059	12.3429	11.7423	11.9589	11.9278	12.679	12.4152	12.5467	12.5714	12.4507	12.3733	11.4928	12.2391	11.4279	12.1753	12.6578	12.6472	12.7383	11.0439	11.6263	11.8913	10.9321	12.4242	12.5995	11.315	12.4219	12.4036	11.7564	11.0742
200792_at	11.4679	11.6071	11.1333	11.9145	12.092	12.0016	12.0988	12.2474	11.7254	12.0361	11.8378	12.0035	12.4365	11.7737	11.5962	11.7851	12.1072	11.5214	11.8592	12.2234	12.0293	11.6838	12.2276	11.7465	12.3602	11.8744	11.3451	12.0412	11.9871	11.9603	11.887	11.4833	11.8839	11.5337	11.7356	11.8438	11.7495	12.1036	12.3146	12.7297	12.214	12.8727	11.7737	11.5239	12.0496	12.0103	11.7507	12.1656	11.3408
200793_s_at	11.4975	9.63611	10.5653	10.9003	9.81265	10.798	9.39454	10.0521	9.25873	10.4859	8.61856	11.1934	10.5755	10.3582	10.0344	11.298	10.8482	9.694	10.2501	11.5413	10.8926	10.0567	11.3915	10.8061	11.8839	10.8655	9.15816	11.3905	11.7521	10.7643	9.34165	7.72542	10.8821	7.59023	10.8798	11.5689	11.4867	11.674	8.5822	11.2077	9.89434	9.13246	9.47334	10.8693	8.94734	11.0406	10.2127	9.85916	10.4148
200794_x_at	12.6991	12.2452	12.9823	12.0783	12.0822	11.5924	12.5714	12.4634	12.1944	12.3644	11.5532	12.4417	11.4788	12.2157	12.1295	12.444	12.0191	12.1276	11.7321	12.1312	11.9791	12.0223	11.8913	12.0841	11.5518	12.1903	11.8286	12.243	12.2002	11.9841	12.0676	11.8346	12.2353	12.0273	12.3302	12.4152	12.5995	12.1425	10.2701	11.2558	11.4369	11.4085	11.9775	12.4507	12.1239	12.4108	11.9841	12.0693	11.6904
200795_at	10.9497	11.2422	11.1861	10.7089	12.6203	13.5625	10.6469	10.6498	11.4833	11.0788	11.0952	11.4644	8.87775	11.9854	10.0874	12.1923	11.4737	10.5269	12.2335	10.9042	13.6769	13.922	12.0376	10.3342	11.1652	11.4359	11.8378	10.9092	11.1642	13.4028	11.712	13.0444	11.9145	8.36565	13.1465	10.3926	11.2456	10.4015	7.40371	9.61022	11.0013	10.5277	13.7274	13.0522	9.4512	10.8887	13.1502	12.7439	9.81365
200796_s_at	6.09346	5.56028	5.62736	7.3614	5.56346	6.43209	5.59865	5.92936	5.84219	9.46629	5.90147	5.43606	5.58174	5.87517	6.89881	6.04731	5.76609	5.70144	5.73695	5.57277	5.90193	6.05539	5.77157	6.40425	5.55529	5.82107	6.52029	5.53081	6.44076	6.21836	5.78265	5.61004	5.93077	5.71465	5.88832	6.02006	5.67325	5.67469	5.54695	5.80006	5.86288	5.72871	5.54612	6.828	5.53407	5.78279	5.73616	5.72276	7.83334
200797_s_at	12.2924	12.5013	12.8834	12.1731	13.2304	13.4906	12.4754	12.4417	12.7992	12.8806	12.7832	12.6048	12.0693	12.7467	12.6279	12.4684	12.8538	12.097	12.5817	12.2179	13.0661	13.0899	12.5638	12.3214	12.5612	12.3045	12.7737	12.4733	12.61	12.6705	12.8866	13.0065	12.6472	12.4197	12.6599	12.273	12.4607	12.6154	13.1546	13.0411	12.7528	12.0191	12.8696	12.3904	12.7181	12.273	13.1671	13.3518	12.5262
200798_x_at	10.0573	9.94327	10.62	11.0703	10.7256	11.6475	8.28661	7.61466	8.54787	12.1578	9.60915	10.0425	8.74835	10.7455	11.0439	10.3676	9.95517	9.37754	10.2939	9.3844	10.898	10.9035	8.7435	10.2735	8.68324	10.5702	11.0643	9.85916	11.2546	10.5683	9.60435	8.98716	8.23926	9.11657	10.5195	10.0601	9.8991	9.62669	9.9452	9.08532	10.7318	7.07589	10.2707	10.8294	8.54383	9.57236	11.0551	9.97003	11.4607
200799_at	11.5033	10.83	12.9429	10.4129	11.6641	13.3929	11.6904	11.1364	12.2903	12.6876	14.3201	11.3727	12.4315	12.7737	11.2906	11.2163	11.6185	12.21	13.316	12.284	13.1901	11.4462	12.8322	9.74991	12.8895	11.0961	12.6627	12.1731	11.1536	12.2019	12.1803	12.5891	11.7411	8.93982	12.2924	11.6447	11.876	12.0783	11.4892	13.2896	13.0025	12.1276	12.2883	11.6574	14.0194	11.3295	12.1204	13.4192	11.2255
200800_s_at	11.1154	10.0562	11.0897	11.8425	10.2091	12.7411	9.57279	10.1899	9.37982	12.5638	12.284	10.1111	11.2834	11.6534	10.8239	10.9231	10.4008	11.3352	13.0661	11.6172	12.4059	10.4803	11.6574	11.6027	11.6713	10.0622	11.9655	11.3858	10.5188	11.4855	10.2646	9.29112	11.0684	7.9575	11.4185	11.0121	11.201	11.0694	9.61263	11.6159	11.6461	9.39678	11.0129	11.1041	13.5525	9.8689	10.9101	11.5129	10.2622
200801_x_at	15.0167	14.7482	14.9478	14.7664	14.9619	15.2018	14.8778	14.9478	13.8794	14.7868	14.0078	14.9478	14.5315	14.7577	14.9619	14.864	14.9338	14.8535	15.0582	14.9478	15.1506	14.8292	14.9015	14.713	14.8535	14.9478	15.1709	14.864	14.8422	15.1709	14.6954	14.1477	14.9478	14.1698	15.0998	14.8893	14.7664	14.8893	13.9169	14.6529	14.9015	14.4716	14.8535	14.8535	14.3506	14.864	14.9015	14.7293	14.6609
200802_at	10.6902	10.1976	10.0533	10.018	10.6895	11.3063	10.3926	11.036	10.0567	10.7703	10.2459	10.8987	11.5763	10.4337	11.2295	10.8757	11.2077	10.6319	11.0422	11.0509	10.8671	10.8003	11.3804	10.3182	11.4333	10.6208	10.6395	10.9542	11.0832	10.9891	10.1324	9.79605	11.1611	9.66757	10.7005	10.8504	10.6968	11.2226	11.6641	11.4345	11.0668	11.0413	10.4174	10.6215	10.676	10.4375	10.9338	10.4329	10.8086
200803_s_at	12.0122	10.7096	11.6904	12.777	10.7792	10.0129	10.427	11.1622	11.061	12.4607	11.0566	11.8688	12.3495	11.4047	12.1054	11.7616	11.121	12.4923	11.9179	12.0447	10.6819	11.0431	12.0676	11.8122	11.8517	11.629	11.8273	12.0122	12.2353	10.9549	10.7703	11.1712	11.7495	11.238	11.3565	11.9162	11.612	12.1637	11.9042	11.8378	10.7309	11.6997	10.668	12.2517	11.3825	12.0223	11.5726	11.078	12.3838
200804_at	12.7467	11.5426	12.0072	12.2196	11.3441	11.4713	11.4777	11.9509	10.9247	12.2254	10.0069	12.3531	12.4828	11.9509	12.1865	12.4802	12.0693	12.5638	11.9589	12.4108	11.8886	11.7079	12.3453	12.1036	12.668	12.2628	12.4902	12.5013	12.5213	11.8546	11.0129	10.392	12.5861	11.2163	12.2628	12.4708	12.4315	12.6554	10.6833	12.3582	11.4269	11.8575	11.6041	12.5147	11.6641	11.9377	11.9326	11.1418	12.7649
200805_at	9.78527	9.26412	9.1139	9.78272	9.4202	8.7141	9.01734	9.01658	9.63187	9.35248	9.91913	9.69345	10.1438	9.15642	9.9249	9.54229	9.70145	9.06406	9.64781	10.1607	8.82846	9.01583	10.0273	9.5258	10.0589	9.79464	9.47715	10.0397	10.0301	9.03823	9.18984	8.23478	9.48019	8.71567	9.58045	9.83561	9.56386	10.0928	9.7971	10.241	9.81463	11.0089	9.35559	9.57002	10.0499	9.91281	9.29766	9.71696	10.1186
200806_s_at	10.8161	11.2077	8.61045	13.2438	10.9712	10.9677	9.82412	10.7309	9.48469	12.8058	10.8608	9.93275	10.7073	10.7427	12.7467	11.3119	10.4647	12.4684	12.1656	11.1508	10.7156	10.5392	9.9353	13.1979	9.90926	11.3915	12.7862	11.1692	11.6641	11.3915	10.1479	9.36444	10.8789	11.6329	11.4436	11.2456	11.4607	10.2764	10.9132	10.3676	11.494	11.2331	10.5604	12.9903	11.2465	9.85097	11.0627	9.79464	12.4923
200807_s_at	12.1445	13.7216	11.9903	13.3358	13.0481	12.4365	12.9133	12.8289	12.8289	13.1091	14.2043	12.6599	12.8895	13.013	13.3358	12.7892	12.8957	13.2799	13.649	13.2708	12.6991	12.1598	12.2315	13.6281	12.679	13.3072	13.3983	12.9365	12.8806	12.7068	13.6547	12.8504	12.7494	13.9113	12.823	12.6472	12.8144	12.4242	13.3929	12.6901	13.7326	13.4028	13.316	13.3518	13.7534	12.4708	13.1546	12.9462	12.826
200808_s_at	8.28159	7.80395	8.21892	8.57314	8.84767	11.4161	8.7431	9.40651	7.67165	9.28474	7.87861	8.30722	9.73513	8.4449	9.84792	8.38354	9.22407	9.88747	10.1472	8.2758	10.3842	9.82205	9.62346	8.4747	9.62904	8.16164	9.68219	8.46804	9.5949	10.8308	7.64228	8.32761	8.72794	8.11486	10.051	8.28544	8.05703	8.53037	9.90081	10.0063	9.09431	9.66893	9.05338	9.25039	8.08126	7.92754	9.94276	8.08091	9.70094
200809_x_at	14.4396	14.4264	13.6942	14.6609	14.3933	14.4001	14.339	14.3933	14.3089	14.4716	14.5062	14.4001	14.7778	14.3018	14.5062	14.3321	14.2891	14.9161	14.8068	14.1987	14.2959	14.4917	14.1648	14.7037	14.3748	14.2164	14.5461	14.357	14.1477	14.3817	13.9493	14.1421	14.2891	14.2835	14.4327	14.2649	14.4001	14.3089	14.4586	14.4518	14.4065	14.5526	14.3817	14.4198	14.6698	13.9788	14.5315	14.2649	14.3018
200810_s_at	10.8346	10.9882	12.0103	11.235	12.3321	12.5638	12.8121	12.6578	12.8144	10.3449	12.2517	11.6713	11.9761	11.6849	10.4103	11.3643	12.2649	11.6071	10.418	11.1227	12.2669	12.2353	12.1825	9.99895	12.0531	11.5094	10.5747	11.3528	11.9025	12.1865	11.7719	12.3146	12.1618	10.9977	12.1036	11.6071	11.4404	11.9571	11.5763	12.1923	11.4798	11.6862	12.3146	10.6408	11.4436	11.7646	12.3755	12.8355	11.061
200811_at	9.24718	8.67417	9.42167	9.67028	9.62853	10.6866	9.68744	10.1971	9.85535	9.06743	9.059	9.55793	9.7025	9.35479	8.91852	9.53041	9.83621	9.56531	8.39174	8.88506	10.3818	10.3386	9.85916	8.37778	9.70592	9.48655	8.69322	9.36358	10.3296	10.4619	8.27998	8.86482	9.6342	7.5548	10.3801	9.73121	9.66431	9.79368	7.82091	8.80774	9.01298	7.32334	9.34079	9.19824	8.81194	9.32691	10.1743	9.29512	9.43045
200812_at	10.291	10.188	9.45307	10.9677	10.3746	10.7164	10.1583	10.5844	9.55376	10.8575	10.1514	10.2251	10.9423	10.1556	10.2361	10.4263	10.3013	10.9165	11.0742	10.7577	10.4647	10.0803	10.5557	10.8294	10.649	10.5248	11.0635	10.2782	10.6071	10.5379	9.89434	9.4512	10.2331	9.80958	10.4866	10.4297	10.0725	10.4944	10.3818	10.1134	11.1381	10.5195	10.0521	10.8838	10.3958	9.97598	10.3933	10.3055	10.2782
200813_s_at	8.75433	7.65916	8.30453	9.52907	8.48345	9.31095	8.1668	8.44716	8.5475	9.11515	8.69127	8.68907	8.29555	8.40434	8.78413	8.69322	8.54828	9.16299	8.43242	8.40885	8.64227	8.94027	8.56273	8.72559	8.14474	8.80982	8.91895	8.58031	9.29334	9.02422	9.18373	8.21582	8.7741	9.05779	8.69933	8.75068	8.75794	8.70094	7.7076	8.25089	8.02324	8.90048	8.36413	9.31634	8.39939	8.68675	8.3122	8.5537	9.21656
200814_at	11.7039	11.1033	11.3254	12.208	11.5203	11.4702	11.7766	12.0072	11.6698	11.815	11.5962	12.0496	11.8839	11.6071	12.1072	12.1276	12.1348	11.6849	11.18	11.9622	11.4222	11.5962	12.0054	11.7551	12.0326	11.5595	11.6698	12.0273	11.7719	11.4269	11.5662	11.1771	11.7479	11.3517	11.7692	11.8226	11.8959	11.9249	11.6616	11.7067	11.5058	11.3363	11.4892	11.6384	11.8823	11.4562	11.9292	11.0334	11.792
200815_s_at	8.75549	8.7479	9.59256	8.74913	9.35909	9.25741	9.33429	9.61918	9.07551	9.13668	9.54847	9.68941	10.0883	9.34297	8.88878	9.12286	9.73844	9.30963	9.84361	9.67365	9.05247	9.13423	9.43045	8.44411	9.42343	9.54703	9.00287	9.13745	9.41571	8.93676	9.61311	8.726	9.36873	9.23249	8.59766	8.86213	8.81628	9.37616	9.47012	9.59774	9.43407	9.0582	8.88596	8.71289	9.10446	9.53905	9.12535	9.25001	8.68054
200816_s_at	10.7965	10.3551	11.2772	10.2794	10.7241	11.1391	11.003	10.8117	11.4001	9.34573	10.1263	10.8086	10.5493	10.8781	9.85435	10.656	10.5269	10.3888	9.72079	10.59	11.2226	10.9205	10.6361	9.88068	10.1466	10.6463	10.2144	10.5493	10.5887	11.1145	10.8441	11.3243	10.3883	10.5188	11.1059	10.8528	10.8812	10.6731	7.92906	9.57995	10.0693	8.2738	11.0201	10.4899	10.529	11.028	10.6866	11.4025	10.3265
200817_x_at	14.1821	14.2595	13.6281	14.1648	14.4859	14.4651	14.4789	14.4458	13.7901	14.4518	14.2595	14.4327	14.5526	14.3817	14.687	14.4917	14.3685	14.1236	14.3018	14.2778	14.2221	14.2096	14.5381	14.7979	14.4716	14.3262	14.3321	14.3875	14.3817	14.4001	14.1421	14.0369	14.1012	14.3817	14.3148	14.2835	14.3444	14.3685	14.5736	14.4065	14.5062	14.5671	14.1761	14.3018	14.4651	13.9113	14.4264	13.9788	13.557
200818_at	12.5915	12.4417	12.0862	12.1753	12.2883	12.4461	12.4969	12.3146	12.668	11.9655	12.6498	13.0274	12.3513	12.7992	12.3453	12.7708	12.7356	11.8361	12.212	12.9194	12.6819	11.9921	12.7269	12.3472	12.7676	12.9497	12.1312	12.8696	12.7411	12.5543	12.6733	12.3002	12.3602	12.4658	12.5638	12.6334	12.7619	12.8289	11.6395	12.6733	12.7155	11.7601	12.0238	12.1637	11.9983	12.8289	12.2628	12.5013	11.6917
200819_s_at	14.1882	14.1761	12.9982	14.5315	14.3018	14.2285	14.0961	14.3018	13.3258	14.4065	14.0961	14.2532	14.6609	14.2096	14.113	14.1937	14.2221	14.3817	14.2778	14.3817	14.4198	14.2353	14.3262	14.5139	14.2595	14.2096	14.4396	14.3262	14.3506	14.2835	13.2476	13.2708	13.8583	13.3929	14.5597	14.1882	14.3262	14.3628	13.9732	14.3262	14.3628	14.5062	13.9552	14.3089	14.357	13.8746	14.2778	13.4085	14.0138
200820_at	9.82707	9.58569	8.75026	10.2652	9.35071	9.80582	8.74589	9.9114	7.61878	10.4789	7.94193	9.72332	10.3759	9.50435	9.74898	9.94177	10.1508	9.96103	10.3976	10.1693	9.694	9.77328	10.2551	10.0301	10.3883	10.1905	10.1976	10.2035	10.2975	9.76568	9.00707	7.56205	9.59726	8.31261	9.64213	10.0889	9.94676	10.3983	10.3449	10.1527	9.76568	9.74282	9.51202	10.2701	9.37982	9.35026	9.97161	8.88013	10.1717
200821_at	9.02061	10.4096	8.52224	9.25443	9.3552	9.44382	9.20511	7.91295	9.44199	9.25915	9.85642	9.00797	9.4434	9.47667	9.54751	9.21706	8.85576	9.22825	10.1533	8.93676	9.65724	9.57498	9.0582	9.08485	8.55285	9.09948	10.4174	8.9039	9.14679	9.65252	9.08361	9.58437	8.62635	9.55793	9.47715	9.0818	9.0624	8.90255	9.38121	7.42252	11.0055	9.47667	9.85966	9.2026	9.88228	8.94857	10.1929	9.30161	10.1556
200822_x_at	12.3302	11.9694	12.2196	12.5714	12.3045	12.057	12.3262	12.7012	11.2486	12.3755	10.7672	12.6253	13.0235	12.4315	12.2712	12.5524	13.0306	12.8172	12.6279	12.9982	12.3064	11.8886	12.933	12.6203	13.2067	12.6763	12.7494	12.7411	12.8834	12.1753	11.7866	10.6696	13.0554	11.518	12.2669	12.7297	12.7892	13.1423	11.815	12.8322	12.2712	12.9903	12.4828	12.6627	12.8602	12.5741	12.3236	11.6461	12.0822
200823_x_at	12.7649	12.4828	10.8386	13.7435	12.7097	12.7239	12.7649	13.1173	10.7034	13.4085	10.0355	12.8023	13.7641	12.933	13.469	13.0411	13.1047	13.5327	13.4536	12.9462	12.7269	12.9429	13.0899	13.8222	13.4085	12.9133	13.3115	13.0411	13.0274	12.8602	11.5426	9.96946	12.933	11.3033	13.13	12.9194	12.9642	13.0099	10.4161	12.6991	12.7467	12.7126	12.7325	13.0661	13.4192	12.126	12.9716	11.6197	12.685
200824_at	9.63857	9.75093	8.83451	11.0482	10.0301	10.175	9.60347	10.4316	9.16345	11.4679	8.903	9.6342	11.652	9.92812	12.059	10.338	10.6887	12.1348	11.4196	10.5053	9.92864	9.90715	10.7034	9.99034	10.6981	10.2331	10.6408	10.468	10.468	10.0938	9.01972	8.96499	10.4817	9.63187	9.9673	9.77977	9.94735	10.2459	10.9148	9.87366	11.2183	10.8545	9.83266	10.3862	9.94992	9.99451	10.5721	8.94692	8.47753
200825_s_at	10.2969	10.3302	9.93887	11.2029	10.4174	9.68268	9.37056	9.93331	9.91794	10.7688	10.447	10.175	10.6264	10.1151	11.1284	10.451	10.6442	11.4392	10.6022	11.4333	10.425	9.65956	10.742	10.175	11.3077	10.8094	9.73219	10.4944	11.3727	9.87421	10.1502	10.1824	10.0174	9.11515	10.4303	10.8638	9.99244	10.6063	11.3011	11.2607	10.871	10.4058	10.0853	10.9338	10.4938	10.0764	10.118	9.99348	10.6953
200826_at	12.0804	13.2528	10.8024	12.8565	12.8477	12.3146	12.5766	12.8806	11.3704	13.0235	11.3716	12.566	13.3872	12.4484	12.7676	12.5498	12.6522	12.4802	12.9365	12.5035	12.1981	12.5147	12.7383	13.0778	12.5543	12.7925	12.8806	12.5285	12.3688	12.4127	11.7588	10.943	12.3665	11.7054	12.4969	12.048	12.2592	12.6733	11.7054	12.2981	13.0741	12.4219	12.5467	12.7212	12.7528	11.7383	12.8565	11.4312	11.7134
200827_at	8.29788	7.80891	8.52182	8.81194	8.34208	9.3736	7.58761	8.28661	8.03983	8.66531	8.72043	7.98041	8.49168	7.82198	9.24634	8.11667	8.42367	9.0025	9.89646	8.38597	8.80106	9.4434	9.37231	7.71356	9.02796	8.0161	9.58234	8.25044	8.16316	9.18007	7.3614	7.72015	8.67459	8.58573	8.58259	8.32169	8.24771	8.99995	10.5958	9.16074	9.04439	10.4135	9.11776	8.31068	8.39622	8.25044	8.80542	8.58343	9.15194
200828_s_at	10.4872	10.0024	8.60039	11.6713	8.9498	9.71795	9.36967	9.61648	8.49123	11.5143	9.00034	9.97657	9.39543	9.47885	11.2135	10.4756	9.49304	10.943	10.7845	9.96779	9.34846	10.264	8.55951	11.1154	8.4498	10.2903	10.9564	9.94177	10.5683	10.2285	8.72717	8.91566	9.65349	8.9778	10.031	10.0641	10.3894	9.14679	7.19594	8.3027	9.98419	7.57013	9.44718	11.315	9.78695	9.72279	9.84256	8.57753	10.2058
200829_x_at	10.4647	11.1544	10.5763	10.7776	11.1611	10.5824	11.0627	10.75	11.4881	10.7858	11.9694	10.8402	10.5013	10.6839	10.5033	10.6063	11.264	10.9754	10.7776	10.9101	10.5444	10.4555	10.6368	10.8482	10.3277	11.0297	10.8942	10.7494	10.7845	10.4077	11.234	11.4259	10.6866	11.5265	10.4729	10.6415	10.4906	10.595	11.0448	10.7434	11.6	11.3892	11.0013	10.6107	11.1888	11.1759	10.8496	11.3168	9.99682
200830_at	9.51766	9.75897	9.22906	9.99571	10.1398	10.1778	9.47572	9.82062	8.81792	9.72719	9.06285	9.87482	9.73021	9.65724	10.1635	9.96466	10.137	10.4155	10.2441	10.4103	10.2652	9.66149	10.3746	9.21826	10.4952	10.0911	9.85241	9.90296	10.1868	9.93887	9.62255	7.50401	9.5911	8.52785	9.75787	9.97387	9.69951	10.2975	10.7318	10.3329	9.77558	10.0446	9.65252	9.86272	9.02109	9.72126	9.95999	9.06902	9.74991
200831_s_at	7.77157	7.40662	7.2478	9.58387	8.93943	7.43308	7.60753	7.68759	7.44225	8.47798	8.02948	7.31593	7.72466	7.42706	9.94177	7.94353	7.41362	12.8289	9.05338	7.24648	7.10837	11.579	7.52473	8.70094	7.54248	7.54384	10.0971	7.39613	8.14221	7.53263	8.0626	8.38354	7.6769	9.52094	8.20593	7.5499	7.44859	7.41493	9.58284	8.26795	8.26353	10.1209	9.84018	10.8147	7.94498	7.84632	13.2024	7.67833	11.9009
200832_s_at	10.0714	11.3033	9.45979	10.9669	10.2958	8.49577	9.43136	8.86824	10.3195	10.5235	10.5994	9.35559	10.3951	10.2429	12.0238	10.98	8.09569	13.6713	11.6132	10.3108	9.73565	12.0191	8.72367	11.264	8.20244	10.7801	12.4036	9.41883	10.7696	10.543	10.6463	9.44804	9.31772	12.0882	10.2447	9.5523	9.2026	10.2302	10.61	8.3793	12.2234	10.5147	11.7678	11.266	11.6172	11.3274	13.6547	10.6988	12.9716
200833_s_at	12.4393	12.3064	12.9133	11.9162	12.7467	12.4315	12.7097	12.5791	11.6384	12.3774	12.115	12.3282	11.5545	12.679	12.1884	12.2196	12.1295	12.3236	12.6876	12.1497	12.4754	12.6763	11.0601	12.2474	10.8781	12.5467	12.2649	12.3472	12.2573	12.5361	12.5791	12.6025	11.9675	12.3858	12.3968	12.3513	12.399	11.7309	10.5501	11.1352	12.1482	11.1024	12.7439	12.7708	12.5013	12.2754	12.679	12.1944	12.1903
200834_s_at	13.8521	14.9338	13.5525	13.8641	14.1586	13.649	14.3262	14.1821	14.3875	13.9674	14.7868	14.0797	14.1821	14.3321	14.2096	14.0078	13.7589	13.9375	14.3506	14.0194	13.9057	13.8794	14.0247	14.1698	14.0961	14.0436	14.0495	13.9113	13.9267	13.9788	14.3628	14.4716	13.9493	14.3748	14.0436	13.8418	13.9322	13.9322	14.5139	14.1987	14.8068	14.3148	14.2649	13.9057	14.5526	14.2096	14.5139	14.3748	13.4289
200835_s_at	6.13864	7.13474	7.48777	6.67595	6.81224	8.86333	7.45282	7.18612	7.17437	6.48104	7.25504	6.50923	7.33626	6.72781	6.42787	6.4171	7.62742	7.0729	7.00112	6.6992	8.40971	6.71599	7.73302	6.86335	7.33874	6.47962	6.53442	7.01226	6.64224	7.77929	7.49851	7.34746	8.53492	7.93887	7.43987	6.85466	6.42811	6.67149	6.6247	7.48813	7.42358	8.29093	7.9093	6.29346	6.38496	6.74886	6.79513	8.39777	6.51728
200836_s_at	7.83706	7.56578	7.88111	8.00188	7.86192	9.52233	8.04933	8.39367	8.79001	7.90325	8.36916	7.76231	8.52113	7.79299	8.06452	7.91004	8.08803	8.48467	8.36173	7.90443	8.726	8.33832	8.28311	8.03983	8.52385	7.81707	8.26133	8.0169	8.08091	8.9303	8.16867	8.63815	8.37533	8.675	8.45578	8.16518	7.79375	7.97849	9.16208	8.57353	7.90245	8.13719	8.02732	8.21228	8.32043	7.77861	8.04624	7.97182	8.05965
200837_at	11.0307	10.8781	10.0732	11.1108	10.4021	10.7688	10.2012	10.768	9.66297	11.4777	9.31007	11.0996	12.0273	10.6767	11.5229	10.9809	11.2444	12.1006	11.6055	11.4381	10.9472	10.801	11.8501	10.8919	11.9745	10.9347	11.9809	11.2772	11.5873	10.9652	10.1538	9.4855	11.4037	9.08569	10.9329	11.174	11.0307	11.7356	11.7309	11.7646	11.5117	12.28	10.9084	11.8068	11.3352	10.7971	11.3588	10.6257	11.0456
200838_at	11.494	10.61	10.8568	12.4417	11.7225	11.4644	10.1675	10.5201	10.0233	12.5915	10.4789	11.0326	12.0054	11.3958	11.0097	11.2411	11.1464	12.2315	12.6025	11.4855	11.7423	12.7832	11.2001	11.6251	11.1508	10.9174	12.5687	12.0463	11.6395	11.9571	9.5958	9.27318	10.7829	8.51138	11.637	11.2368	11.0097	11.518	8.72756	10.4693	10.6236	10.4187	11.8607	11.8913	11.5	10.7665	12.5382	10.3095	12.7181
200839_s_at	11.7906	12.2592	12.4969	12.5741	12.9097	12.1846	11.9622	11.9983	12.685	12.6472	13.1979	12.2373	12.8477	12.5524	11.4462	11.8195	12.3002	12.7803	13.1671	12.2944	12.4197	13.0937	12.3236	12.2924	12.1962	12.0376	13.0025	12.3924	12.1312	12.541	11.9263	12.1578	12.0693	11.2517	12.2555	12.1186	11.9075	12.3453	11.7632	12.5382	12.3924	12.6309	13.1768	12.1695	12.7803	12.2495	13.2661	12.3688	12.8087
200840_at	12.1276	13.2661	12.4802	12.8121	13.0741	12.3002	13.1768	12.9265	13.4906	12.6901	13.9004	12.6126	13.3407	12.6964	13.0628	12.399	12.9642	12.9716	12.8696	12.8806	12.8144	12.1406	12.826	12.9746	13.2438	12.5766	12.9497	12.3064	11.8913	11.5737	13.3929	13.6059	12.6991	13.4741	12.6498	12.3883	12.4585	12.7097	14.0961	13.3518	13.5005	13.6117	13.1584	12.5193	13.1546	12.7992	12.6498	13.2438	11.7479
200841_s_at	7.2082	7.42706	8.09021	9.07158	7.49246	6.73407	8.13758	7.8836	6.55904	7.85458	8.55055	6.59898	8.45656	7.20556	8.51809	6.64114	8.21228	7.56538	7.97002	7.32939	6.73462	6.35755	7.82198	8.38399	8.21395	6.87473	7.34878	7.22344	7.16146	6.46862	8.43242	7.22955	8.29134	9.12711	6.84408	7.39199	6.77276	7.09712	10.5352	9.27407	7.56728	9.6179	7.21162	8.03024	6.83229	7.47584	6.2964	8.17646	7.64666
200842_s_at	10.8608	11.4118	11.007	11.6132	11.2295	11.1555	11.0237	11.724	10.9774	10.8757	11.7692	10.6243	11.6277	10.7894	11.5815	10.7768	11.2456	11.3495	11.8501	11.4986	10.966	10.2035	11.0788	11.5251	10.8568	10.6902	11.148	11.1849	10.8186	10.5134	11.3472	10.7005	11.0986	11.7397	10.7164	11.1692	10.4015	10.7808	11.121	11.361	11.4414	11.0138	11.0038	10.9863	11.429	10.5332	10.1965	10.9971	10.6552
200843_s_at	10.5182	11.121	10.3945	10.768	10.8247	10.4709	10.8896	10.8186	11.0263	10.3182	11.9638	10.4224	11.1418	10.4408	11.0038	10.6974	10.727	10.1976	11.7107	10.7516	10.3509	10.1347	10.3722	10.4504	10.6953	10.6981	10.62	10.5873	10.595	10.4432	11.2803	10.7837	10.5373	11.5924	10.543	10.7469	10.2676	10.5543	10.6	10.5598	11.0832	10.5653	10.9231	10.5873	11.1943	10.7125	10.6908	10.8434	9.9452
200844_s_at	12.284	11.2669	13.1979	11.8501	12.1865	11.595	12.0207	12.097	12.2474	11.4404	12.2157	12.6309	11.9675	12.1923	11.3881	12.7411	12.4857	11.1033	11.8944	12.4036	11.8256	11.8273	12.8477	11.6303	12.6991	12.6627	10.9971	12.0938	12.7559	11.6239	12.4175	11.9509	12.3453	12.1388	11.5556	12.5336	12.6417	12.7012	12.7097	13.2154	11.792	12.2649	11.5251	11.8976	12.0783	12.685	12.1865	12.3024	12.1825
200845_s_at	13.1136	12.126	13.9169	11.936	12.6253	11.4037	12.7043	12.2819	13.6117	11.5556	13.2112	12.8772	11.4345	12.5543	11.7295	13.2392	12.5638	11.0601	11.821	12.4533	11.9854	12.2517	12.8635	11.7162	12.5262	13.0554	11.2295	12.1695	12.9265	12.0016	13.557	13.6334	12.4484	12.7619	11.9711	13.0099	13.1047	12.9133	12.4011	12.9065	11.7537	12.1111	12.2754	12.28	12.4152	13.3872	12.3495	13.2024	11.9711
200846_s_at	10.7903	8.79761	9.34472	11.2444	10.1669	9.05861	10.2501	11.4495	6.90463	11.7806	6.75244	10.5053	11.5277	10.1243	11.8517	10.7949	11.3177	11.5452	10.6129	11.4222	10.1111	10.1687	11.3264	10.7927	11.7851	10.7066	10.3842	11.2077	11.4246	10.0493	8.85497	6.73196	11.4259	8.88711	10.4523	11.2135	10.8231	11.5058	9.32823	11.0888	10.6511	10.1127	9.39902	10.7845	9.01891	10.2646	9.98642	8.4936	10.7356
200847_s_at	12.6025	12.8087	13.013	12.5035	12.7862	12.2214	12.9065	12.6498	13.4192	12.0693	12.8087	12.6901	12.9716	12.9097	11.5156	12.4219	12.4733	11.3926	12.4036	12.4946	12.6229	12.5714	12.5612	11.9921	12.2335	12.5147	12.7439	12.4393	12.4315	12.3665	13.0856	13.3072	12.7925	12.2315	12.6627	12.5589	12.6178	12.5125	10.6826	12.4658	11.5229	11.3704	12.5915	12.2373	13.8118	12.7591	12.7862	13.285	12.5714
200848_at	9.97114	9.07596	9.25443	9.40824	9.22319	10.3055	8.99373	9.43929	9.30122	9.78751	8.55831	9.23076	9.58045	9.34888	9.99297	9.81764	9.52407	9.92327	9.81166	9.661	9.96678	9.75598	9.65435	9.6333	9.57902	9.38625	9.74038	9.63857	9.92327	9.79313	9.05939	9.25617	9.25173	9.08135	9.88853	9.65002	9.80726	9.47619	9.65252	9.30042	8.97406	9.95097	8.47798	9.75143	8.66607	9.14634	9.32222	9.31007	9.99393
200849_s_at	10.0273	9.77558	9.53404	8.68092	9.99451	10.4756	9.77802	10.0635	8.77939	9.29727	9.00403	9.86685	10.605	9.84066	9.69191	10.1642	10.4343	9.78025	10.3663	10.325	10.5345	10.0988	10.5616	9.34627	10.5359	9.81904	9.7472	10.0157	10.3164	9.98752	9.36914	9.20083	9.93696	9.8371	10.3676	9.95257	9.99034	10.4715	9.54618	10.405	9.88428	10.1433	9.6726	9.73121	9.59211	9.9722	9.88796	9.38527	10.2307
200850_s_at	11.0263	10.9792	10.2764	10.3603	10.3503	11.3781	10.051	10.4244	8.73606	10.8949	9.42209	10.9388	10.8733	10.7886	10.9213	11.0448	10.2103	10.7089	11.1352	11.2117	11.3704	11.4381	10.5747	10.4458	10.7478	10.6511	10.852	10.7256	11.197	11.1324	10.1761	8.65118	10.1375	9.64908	11.2958	10.9846	11.2237	10.9532	7.91869	9.74377	10.3695	9.15009	10.409	11.0996	10.3221	10.5893	11.1652	10.09	11.003
200851_s_at	11.1236	11.0713	11.792	10.8949	11.198	10.5973	11.5	11.494	11.1333	11.0406	10.9582	11.3847	11.105	11.0797	10.9608	11.0013	11.1622	11.2752	11.2618	11.1576	10.8537	11.1952	11.3211	11.2607	11.4173	10.972	11.0439	11.18	11.1565	10.8061	10.8186	10.5689	11.2927	10.7886	10.9438	11.3232	11.3858	11.445	11.1652	11.4128	10.9497	10.9764	11.0493	11.078	11.1934	11.1692	11.298	11.199	10.5413
200852_x_at	9.34933	7.75441	8.16084	9.66522	8.22754	9.26145	7.64488	8.78376	7.10637	9.89855	6.12938	8.90518	9.93023	8.26751	10.0305	9.38726	9.39502	9.38956	9.46847	9.42121	8.81508	9.18373	9.65911	9.70496	9.86577	8.93237	9.47285	9.45928	9.76255	9.39589	6.93029	6.63373	9.64641	6.57911	9.16638	9.38073	9.20295	9.62947	7.12006	8.7714	8.22953	8.93595	8.87894	9.21826	7.67607	8.30049	8.7714	7.13174	9.58817
200853_at	10.863	12.2157	10.0069	12.0882	11.8744	11.2275	11.8273	11.9217	10.0414	11.6132	10.9487	11.1861	10.5067	11.5815	12.0938	11.5	11.3285	10.827	11.1145	11.5763	11.2391	10.659	10.8685	11.5518	10.241	11.8546	11.7837	11.3243	11.1631	11.6303	11.028	9.61068	10.798	10.7382	11.3042	10.8346	10.9917	10.8346	9.16602	9.67973	11.5312	10.5094	10.9223	11.4667	10.9247	10.98	11.1961	9.9045	10.3329
200854_at	10.3392	9.82205	10.4735	9.86169	9.62797	9.5295	9.49911	9.70983	9.42763	9.61359	9.00362	10.6422	9.75746	9.91794	7.25335	10.3422	9.52233	9.56957	9.38487	10.3422	9.91187	9.34846	9.68744	9.74803	9.49445	10.0487	9.18148	10.3078	10.2404	9.87746	9.73172	9.54442	10.1083	9.99393	9.65435	10.4866	10.5804	9.99784	9.55596	9.9196	9.11936	9.50125	9.4512	9.98262	9.96678	10.2841	9.56014	9.50175	9.75838
200855_at	8.1705	7.61466	8.07482	8.21428	7.38252	7.56795	7.26963	6.80381	8.05736	7.79861	7.24849	7.96573	7.60402	7.50587	6.87186	8.26428	8.17982	7.74399	7.38486	7.53976	7.69388	7.59726	7.47696	7.69786	7.52189	8.03542	7.20885	8.06186	8.16004	8.04852	7.79375	7.84706	6.83808	7.84122	7.67359	8.41078	8.72679	7.86047	6.17661	7.74707	7.27227	6.51812	7.08308	7.84821	7.623	8.23106	7.24818	7.58026	8.17903
200856_x_at	8.07196	7.86236	7.76716	7.729	6.99174	7.51834	6.28354	7.05253	7.12869	7.3845	7.9916	8.2558	7.07091	7.31117	6.2443	8.12927	7.51512	7.51692	7.66528	7.80287	7.6282	7.45812	7.24648	7.08676	7.51432	7.87674	7.40806	7.85311	7.74973	7.77676	7.91229	7.75629	7.29845	9.07158	7.5595	8.09341	8.17903	7.9639	7.23645	7.98146	7.48081	7.17727	6.9797	7.6282	7.56979	8.35299	7.31153	7.82198	7.87341
200857_s_at	9.38121	8.04507	9.19257	9.13841	7.94498	8.78376	7.48556	8.91813	7.00309	8.50009	7.49955	8.90819	9.10076	7.96652	6.99305	9.14081	8.85614	8.62958	8.14875	9.13501	8.62518	7.9509	9.26412	8.74704	8.99962	8.60594	8.0187	8.95192	9.26323	8.86671	8.1705	8.01724	9.41933	8.92797	8.93943	9.55186	9.49998	9.05861	8.66295	9.31232	7.72976	8.59357	8.27458	8.95644	8.73364	9.01856	7.52958	8.20429	8.72794
200858_s_at	12.668	13.2754	12.0174	13.1768	13.4906	12.8565	13.5005	13.6605	12.9601	13.0778	13.0481	12.7862	13.5525	13.3615	13.285	13.101	13.172	13.1941	13.2476	12.9784	12.9716	13.0856	13.013	13.3872	13.1546	12.8866	13.2024	12.9982	12.9678	13.0444	12.4108	12.7708	12.8602	13.013	13.1216	12.7862	12.9982	13.0628	12.8696	13.0378	13.1047	13.013	13.2476	12.6733	13.8697	12.6522	13.4289	12.5336	12.5035
200859_x_at	8.42932	8.6936	8.74989	8.89463	9.90926	13.8583	9.80165	9.88272	8.85766	9.09474	9.23747	8.81628	8.68128	9.11776	9.82961	9.25307	9.47058	9.50757	9.83057	8.56273	12.9866	10.6696	12.2157	8.26244	11.656	8.98145	10.0911	8.19889	9.95199	12.9194	8.56386	9.67545	9.86021	8.65862	12.3557	8.62877	8.54093	8.98066	9.76304	9.65488	9.12415	10.2663	10.1868	10.5081	8.34741	8.45388	10.5167	10.4952	8.66966
200860_s_at	10.2707	10.8239	10.4028	10.5784	10.7125	9.86219	10.8973	10.8638	9.71371	10.9066	10.0295	10.9035	10.7455	10.3908	10.8279	10.7181	10.5747	10.2964	10.6179	10.8024	10.155	9.81314	10.5817	10.8346	10.8466	10.5167	10.3759	10.6298	10.4866	10.1669	10.122	9.72332	10.1111	10.0397	10.4413	10.7203	10.7768	10.8789	10.3746	10.7382	10.8592	10.4598	10.4218	10.75	10.3794	10.5215	10.2001	9.78135	9.71128
200861_at	9.05555	9.36358	8.52113	8.52385	8.91483	8.35366	9.49716	9.3214	9.20039	8.83138	8.95684	9.24774	9.05981	8.81548	8.87298	8.94571	8.86595	8.54514	8.43045	8.85136	8.46159	8.1465	8.7479	9.0582	9.35118	9.12195	8.35483	8.79724	9.05646	8.3164	8.4546	9.32872	8.33257	9.26534	8.32465	9.06985	9.0138	9.17918	8.72639	9.74581	9.09853	9.62255	8.66888	8.65242	9.00403	8.86333	8.3949	9.23076	7.91869
200862_at	10.5067	8.57589	10.1466	10.4069	8.81713	7.26176	8.51617	9.0452	7.67798	9.50083	7.96772	9.63959	9.28155	8.6945	10.9599	10.405	9.75392	9.99625	9.70445	10.5543	8.91525	8.27308	10.0376	9.90081	9.8371	10.3441	9.46169	9.88958	10.6738	8.59128	8.91769	5.82991	10.6879	9.79515	9.05555	10.504	10.0883	10.5936	9.99144	9.74421	10.077	9.69745	8.37617	9.74038	8.88373	10.4906	9.44546	8.24198	11.9308
200863_s_at	12.6048	12.544	12.541	12.3557	12.0783	10.9987	11.9638	11.8775	12.6964	12.5861	12.1884	12.6334	12.5498	12.5213	12.0326	12.499	12.4708	12.8806	12.5057	12.6901	11.7107	12.1222	12.1536	12.2535	12.1786	12.9194	12.6048	12.5361	12.7297	11.8107	12.8058	12.566	12.3365	13.0202	11.9871	12.6627	12.4036	12.4417	12.4175	12.3946	12.3904	12.4802	12.1618	12.6334	12.214	12.8477	11.8655	12.0822	11.4749
200864_s_at	10.3926	10.3939	10.122	10.2759	9.4309	9.53905	9.13423	7.56392	10.9329	9.39454	9.85148	10.2398	9.6661	9.99244	9.63759	10.429	9.88272	10.3503	9.51449	9.99895	9.96214	9.92545	8.4531	9.41526	8.1535	10.61	10.4426	9.60393	10.338	9.81508	11.0823	10.5486	8.84685	10.9132	10.0843	10.5174	10.2558	9.66522	7.33389	7.98581	9.8006	8.97366	9.72372	9.95363	10.2422	10.7103	9.21904	10.7709	8.97328
200865_at	5.38292	5.30268	5.28838	5.29637	5.47671	5.70207	5.331	5.43488	5.86916	5.31366	5.84595	5.59107	5.44989	5.23494	5.5668	5.33135	5.35471	5.18406	5.62713	5.337	5.25448	5.48511	5.4432	5.36361	5.36642	5.41632	5.25141	5.57254	5.34226	5.38113	5.5482	5.29458	5.44383	5.12577	5.1864	5.54279	5.60723	5.44557	5.88049	5.34711	5.3504	5.1273	5.00642	5.47608	5.30328	5.39087	5.35336	5.51096	5.53396
200866_s_at	10.7768	8.44826	7.64195	11.3528	8.78917	10.6305	8.51844	9.16558	5.43027	11.4764	6.59126	9.61118	10.1953	9.64169	11.4323	10.5598	9.0025	10.9414	11.1154	10.2682	10.4986	11.5239	10.1295	10.6401	10.188	9.75696	11.3396	11.0659	11.1943	11.0465	6.44	5.5636	9.99954	5.61755	11.0192	10.8878	10.7494	10.5851	5.42327	7.5173	7.93405	7.01602	9.55843	11.2803	7.8262	9.00163	11.0978	7.23056	11.5452
200867_at	9.73419	10.5162	8.79971	9.29816	8.85174	8.4127	8.61788	8.58882	8.05929	9.87318	8.84685	9.55186	9.36403	9.83663	10.0645	9.87956	8.98875	9.11096	10.2794	9.31184	9.38956	9.08091	8.86671	9.98478	9.21194	9.53	10.1831	9.41795	9.81365	9.28952	8.80106	7.19465	9.29288	7.37327	9.49208	9.55508	9.64821	9.51811	8.89463	8.26905	9.96214	7.11402	8.87381	10.0005	9.64732	9.62716	9.33292	8.90518	8.96334
200868_s_at	8.75591	9.45033	8.70458	9.40651	8.63387	8.43311	8.4531	8.50324	9.06985	10.077	9.26459	8.7141	9.21616	9.06107	10.179	8.86333	8.90819	8.64724	10.264	8.20085	8.41346	8.70051	8.59445	9.56531	8.64512	8.72948	9.20434	8.5064	9.04839	8.73364	9.10834	8.45125	9.09556	9.50572	8.59128	8.47555	8.41936	8.86595	10.141	9.37799	10.7485	9.1421	8.68013	9.38771	9.67875	8.66146	9.44678	8.70502	9.21826
200869_at	13.7641	13.3518	11.4963	14.339	13.2988	13.8474	13.527	14.1421	11.2927	14.3875	10.1578	13.2799	14.4128	13.5882	14.1698	13.8746	13.7534	13.7326	14.0919	13.8222	13.5115	13.9113	13.7435	14.5198	13.9169	13.3569	13.9004	13.9322	14.0495	14.0247	12.0412	11.3254	13.9674	11.234	14.0138	13.8521	13.8273	13.7381	10.7537	12.6334	13.1817	12.133	13.2896	14.1882	13.4242	12.4969	13.8794	11.8395	13.6942
200870_at	11.3462	12.6334	10.8482	11.7148	11.5556	11.8501	11.652	11.5545	11.4359	11.9983	11.8107	11.3285	10.9873	11.6838	11.8425	11.3495	11.4655	12.4857	11.9326	11.6641	11.7495	11.5715	10.7724	12.0273	10.514	11.7937	11.9841	11.3704	11.4185	11.9263	12.0157	11.8053	11.5689	12.5567	11.6239	11.5763	11.4679	11.0751	11.0422	10.5087	12.1962	11.0934	12.1557	11.8008	12.5361	11.6095	12.0257	11.5911	11.2958
200871_s_at	12.7803	12.7411	13.3072	12.5638	13.3407	12.8449	12.8696	13.0591	13.2988	12.826	13.0741	12.9296	13.2708	13.0171	12.7832	12.8449	12.9265	13.082	13.2896	12.9678	13.1173	13.5374	13.4906	12.4969	13.4028	12.5057	13.0411	13.2528	13.0099	12.8355	12.7737	13.7853	13.0171	11.7175	13.0554	13.0065	12.9296	13.4334	13.7274	13.3929	12.5838	13.4242	13.573	12.823	12.693	12.7528	13.6992	13.4584	12.9296
200872_at	14.8535	14.1421	14.5526	14.0615	14.2164	12.2883	13.6227	13.2799	14.4917	14.2472	14.1071	14.5526	13.8521	14.1698	13.9674	14.7208	14.2043	14.2959	13.9845	14.3933	13.8521	13.9322	13.9674	13.9004	13.9493	14.7037	14.0194	14.3444	14.7037	13.6881	14.4987	14.129	14.1421	14.3089	13.996	14.7401	14.4987	14.4859	13.573	14.4198	14.2778	13.6821	13.817	14.2712	14.129	14.687	13.817	14.2891	12.3384
200873_s_at	11.7692	13.0099	11.6277	12.3236	12.4684	11.4562	12.5057	12.3064	12.508	12.214	13.5061	12.133	12.1618	12.2294	12.5467	12.1131	12.1517	12.6522	12.5612	12.2495	11.8607	11.7495	11.8081	12.5612	11.6355	12.6126	12.6309	12.2373	11.9903	11.6862	12.7239	12.3602	11.5662	12.7297	11.8575	11.9871	11.9638	11.9871	12.0293	11.6862	13.3072	12.0531	12.3453	12.5013	13.1376	12.1276	12.0447	12.3064	11.5689
200874_s_at	6.89119	6.22827	7.96694	7.02279	6.74333	7.40866	6.9638	6.97461	6.76578	7.2172	6.4941	6.54954	7.13208	6.81037	6.80222	6.58759	7.00603	6.8979	7.21516	7.0522	6.88131	6.95985	6.97171	7.19727	7.17556	6.81065	6.83835	7.12065	6.89279	7.0048	6.67206	7.0364	7.49133	6.6247	6.66912	6.69453	6.24604	6.89691	6.61385	8.29318	7.10441	7.81178	7.41461	7.0522	6.87619	6.73928	6.87186	7.70478	7.24719
200875_s_at	9.03413	10.3883	9.81661	9.9077	11.2546	9.90192	11.4071	11.4013	10.6511	10.6285	12.6554	10.1572	11.2762	10.3361	9.01417	9.67918	11.3969	10.0371	10.409	10.7942	9.94423	10.0545	10.8378	11.0398	11.629	10.5465	10.2501	10.2144	10.1284	9.98591	11.2255	10.3037	10.4952	11.507	9.6657	9.55324	9.42853	10.5425	12.9982	12.3236	12.9746	12.6126	11.3106	10.2658	11.0182	10.3258	10.8733	10.8608	9.28251
200876_s_at	11.6197	12.208	10.5669	12.5382	11.8179	11.9249	11.4269	11.7837	9.70882	12.3795	9.61407	11.7779	12.3946	11.876	12.4127	11.9162	11.8688	12.7676	12.4011	11.9059	11.9461	11.8592	11.8944	12.214	11.7397	12.059	12.3582	11.9197	11.9542	11.909	10.2712	9.44113	11.429	10.2995	11.8913	11.7704	11.7616	11.995	9.40865	11.085	11.824	10.8153	11.4369	12.2061	11.7576	11.3538	12.2335	10.4709	12.0841
200877_at	11.4573	12.3302	10.7448	12.5171	12.1036	11.9871	11.9249	11.9638	11.2456	12.1753	11.9107	11.6318	12.1981	11.7213	12.1618	11.7411	11.6726	12.243	12.544	12.0607	12.0139	11.7646	11.5737	12.9097	11.2505	12.1388	12.4828	11.8378	11.4691	11.9278	11.5337	11.2018	11.7309	12.0988	11.8329	11.7646	11.7079	11.6	11.1622	11.183	12.5589	11.6318	12.1312	12.4269	12.28	11.3462	11.9824	11.3693	11.4644
200878_at	11.7632	11.0575	12.2019	10.7851	12.2628	10.8911	11.3285	11.454	10.1607	11.7692	9.66052	11.5849	10.9075	11.8023	10.8655	11.5636	11.6487	11.2255	11.6849	11.6013	11.3652	13.4584	11.2465	10.9818	11.1781	11.4963	11.5	11.579	11.7837	11.4151	10.9347	10.036	11.8081	9.93941	11.6342	11.7588	11.7225	11.5265	10.7397	10.8677	10.8878	10.2258	12.5262	12.1825	10.0983	11.2422	12.7097	10.9523	12.5147
200879_s_at	5.98166	5.47198	5.55661	6.08307	5.58753	5.63065	5.48856	5.82331	5.62017	6.17106	5.54056	5.67364	5.62576	5.52304	5.75749	5.71783	6.21293	5.63832	5.67728	5.73415	5.61484	6.23314	5.60516	5.68752	5.59504	5.53617	5.72944	5.73901	5.81494	5.74994	5.55868	5.60516	5.60846	5.43288	5.71491	5.74367	5.68002	5.71043	5.46659	5.70763	5.53851	5.32226	5.43277	6.10236	5.80234	5.81906	5.63236	6.35941	6.55583
200880_at	10.3964	11.1059	10.3939	11.1427	10.4577	10.7845	9.8922	8.73241	10.506	10.8942	11.4679	9.78955	10.3509	10.8838	10.4516	9.79809	9.80375	9.75696	10.668	10.3806	11.0742	10.6804	9.95097	10.7082	9.77018	10.4686	11.141	10.6981	10.5817	10.4748	10.7301	10.7801	9.71226	10.3139	10.5669	10.2663	10.2422	10.0079	9.10076	10.0371	10.9855	9.69891	10.727	10.7783	10.9155	10.036	10.6085	10.4886	10.2476
200881_s_at	10.9863	11.629	10.8216	12.2276	11.0105	11.0482	10.3741	9.81859	10.2735	11.9571	11.5298	10.442	10.4966	11.088	11.7479	10.5777	10.3576	11.0723	12.1072	11.0635	11.1576	10.9287	10.0667	11.3408	9.67078	11.028	11.6212	11.2782	10.948	10.8038	11.0431	10.5516	10.5215	11.0643	11.088	10.7724	10.6826	10.4084	9.50886	10.1116	11.6602	9.87111	11.2733	11.8094	11.7993	10.6819	10.8798	10.5195	11.2834
200882_s_at	9.87589	10.3722	10.0988	9.73463	10.7181	10.852	10.51	10.7837	10.6651	9.90548	11.1611	10.2447	11.0271	10.2239	10.2233	10.0024	10.7615	10.1053	10.0874	10.3475	10.506	10.1624	10.7569	10.2007	10.8263	10.2159	10.1665	10.2109	9.94276	10.5817	10.4161	10.6659	10.4401	10.7994	10.2012	10.0567	9.77162	10.3836	11.7175	11.0288	10.6651	11.7011	10.9423	9.52672	11.0406	10.418	10.4477	10.5228	10.317
200883_at	11.2067	9.70046	9.70197	10.3589	9.50933	10.6968	9.661	9.35118	8.61466	10.7232	7.76462	10.8003	10.2302	10.3663	11.494	11.3211	10.1036	10.0462	10.6298	10.9774	10.6332	9.96615	9.83158	10.9599	10.0029	10.9003	10.0261	10.9774	11.2927	10.8838	9.36039	6.08818	10.498	8.40394	10.8101	11.0906	11.3793	10.9338	5.32596	7.89119	9.4829	6.62232	8.98432	11.3485	8.88176	10.7792	9.95848	9.32182	10.4872
200884_at	12.5543	10.4542	13.3776	9.44154	10.3296	13.1465	12.1923	12.3968	12.7528	10.2569	11.5595	12.7649	13.13	11.6805	10.9729	13.1047	11.5426	12.2196	8.19055	11.9249	13.3776	9.90248	13.7163	11.876	12.8727	12.9746	7.9509	11.9809	13.3569	12.7012	12.541	11.6792	12.6334	13.4954	12.5766	13.2476	13.644	13.889	12.6074	14.1188	12.8477	13.5882	10.8608	11.3106	11.8775	13.557	10.0928	13.2754	8.58184
200885_at	11.2284	8.71567	9.79368	9.68317	9.73747	10.4211	9.81859	10.1336	9.53951	11.0263	8.65471	10.5332	11.7791	10.0462	11.4151	10.6375	11.1256	10.9116	10.6774	10.8701	10.3901	10.7858	11.6877	10.5154	11.5129	10.6353	10.7912	11.1879	11.5897	10.2689	9.47191	9.29512	10.902	8.75109	10.595	11.3652	10.676	11.4425	9.60154	10.8132	10.1279	9.47572	9.53119	11.0584	9.63037	10.1711	9.77558	9.84792	10.2207
200886_s_at	12.115	11.7663	12.1295	12.4365	12.2649	12.21	12.3688	12.2234	12.1865	12.0273	12.0429	11.9525	11.7551	11.9935	11.5636	12.1482	12.3968	12.5237	12.5861	12.5308	12.1674	12.0882	12.212	11.6534	11.9841	12.4197	12.3495	12.212	12.3321	12.2373	12.4857	11.7704	12.2903	12.5336	12.0191	12.1131	12.1111	12.0862	12.1054	11.8501	11.9411	12.6578	11.9745	12.2452	11.7093	12.434	12.048	12.048	12.0087
200887_s_at	10.98	11.8316	10.9223	12.2335	11.0551	11.0805	10.6879	10.4413	11.8107	11.4619	12.1517	11.0047	9.71554	10.676	10.9687	11.2126	11.3462	10.7965	10.6511	11.4573	10.8987	11.3211	10.4993	10.8545	9.78272	10.9564	10.9695	11.6355	11.1005	10.7986	11.3077	11.2713	10.8247	11.4619	10.9818	10.8887	10.928	10.7292	11.0703	9.84628	12.0016	10.5087	11.4333	11.3749	11.5033	11.0389	11.9675	11.5715	11.5351
200888_s_at	13.469	14.0919	13.1768	13.5374	14.0734	13.9322	14.2353	14.0615	13.7056	13.548	13.8366	13.6881	13.7589	14.0436	13.4383	13.711	13.557	14.0247	13.6713	13.6281	13.7957	13.996	13.5426	13.7901	13.3458	13.644	13.8366	13.6605	13.5784	13.7799	13.6227	13.8118	13.6605	13.8521	13.7216	13.548	13.6605	13.5005	12.5013	12.9133	13.8583	12.9784	14.0557	13.6004	14.0018	13.3458	14.129	13.7381	13.5213
200889_s_at	9.21746	9.10076	8.49326	10.2488	8.96628	6.91394	8.07944	7.25403	9.44241	10.1959	9.55696	8.59803	8.00111	8.63264	9.29026	9.02883	8.18906	9.0255	9.60435	9.0818	8.00258	8.58074	8.17865	8.81194	7.9639	9.6515	9.28823	8.8188	8.90048	8.1281	9.11096	8.92764	7.59726	8.54787	8.56273	8.7932	8.48065	8.46159	8.35192	7.21607	8.41699	10.2851	8.47039	9.603	8.97052	9.36081	8.89928	8.54669	9.52407
200890_s_at	9.12415	9.01972	7.77157	10.3361	8.51429	7.4378	7.46915	6.71227	8.78956	10.2429	9.57774	8.13863	8.27998	8.40624	9.15278	8.46313	7.99418	9.09041	8.9311	8.75109	7.7567	8.10918	8.43756	8.85497	7.48302	9.13042	9.155	8.32761	8.5875	8.07196	9.44502	8.09493	7.71255	9.63503	8.38197	8.75751	8.0786	7.98892	9.94735	8.35263	8.85371	10.3812	8.41818	9.51668	8.78332	9.08958	8.05149	8.51617	9.29766
200891_s_at	12.3002	12.8866	12.4708	12.2573	12.9531	11.6498	12.9531	12.3924	13.6281	12.4754	13.9434	12.3924	12.5102	12.3924	12.2413	12.2294	12.6361	12.5013	12.4393	12.541	12.541	11.9854	12.508	12.0728	12.3733	12.7212	12.4461	12.488	12.2517	11.887	13.285	13.5826	12	13.2304	12.371	12.1168	12.0273	12.4461	13.4741	13.0554	12.9031	13.4437	12.777	12.284	12.9031	12.8924	12.5817	13.2896	11.995
200892_s_at	9.50984	9.72672	8.58425	10.4824	9.47521	10.2285	9.32917	9.5614	8.27543	10.2103	8.73885	9.25617	7.93132	9.42251	9.92172	9.54952	8.9984	9.09903	9.48469	9.37616	9.60626	9.44293	7.97554	9.52672	7.52257	9.77375	9.7025	9.48112	9.47285	9.78695	9.03133	8.50991	8.23148	8.67781	9.34472	9.31853	9.30161	8.69728	6.98616	7.7076	9.3214	6.4869	8.81271	10.2835	8.74704	8.99003	9.39502	8.17456	9.50933
200893_at	12.1186	12.8144	11.9292	12.7439	12.5817	12.5285	12.5638	12.3624	12.3665	12.4778	12.6578	12.3192	11.6224	12.3858	12.3582	12.1786	12.3733	12.3064	12.2924	12.2061	12.5891	12.2903	11.8744	12.273	11.7951	12.5213	12.5861	12.2688	12.1903	12.4733	12.6253	12.4857	11.6917	12.3624	12.4059	11.7851	12.1598	12.126	12.3644	11.995	12.4946	11.792	12.541	12.6203	12.3688	12.2315	12.3345	12.1803	11.724
200894_s_at	7.87712	6.52166	6.85704	9.44382	6.79695	7.33664	6.54141	6.54469	7.44608	7.83673	7.69786	7.65228	9.12579	7.46627	8.17646	7.4378	7.83633	8.67334	8.72831	8.3092	7.22988	7.17758	7.84415	8.97447	8.82806	7.97595	8.65118	7.92278	8.54944	7.55381	7.33257	7.64412	8.14955	8.22754	7.55381	8.32987	7.88818	8.2587	8.37254	8.50476	7.82554	8.78917	6.68429	8.78171	8.17865	7.61508	7.1124	7.26535	7.88512
200895_s_at	9.17336	8.9039	8.86373	9.29551	9.05691	8.62715	9.18984	9.383	8.72756	8.81194	9.8922	9.46112	10.3405	9.15461	9.21656	8.97406	9.58967	9.603	9.89751	9.85241	9.25534	8.24428	9.91913	9.66052	10.9406	9.61454	9.73844	9.71645	9.69446	8.6899	9.60814	9.64007	9.661	10.0261	8.98066	9.77895	9.53041	10.2233	11.3643	11.3042	9.38387	11.7588	9.10571	9.38673	10.1856	9.37799	8.65471	9.55555	8.62518
200896_x_at	11.0961	11.9638	11.6892	11.2866	11.4667	11.1145	11.7507	11.815	11.5058	11.6083	12.1482	11.6657	12.0862	11.1906	12.0804	11.3958	11.8994	11.6395	11.8094	11.9042	11.0343	10.727	11.9492	11.9492	12.1369	11.6588	11.3804	11.6342	11.4928	11.1631	11.4845	11.3285	11.6547	12.0035	11.1137	11.4845	11.3352	11.7383	12.777	12.0551	12.0157	12.3774	11.2803	11.4655	12.126	11.4047	11.5479	11.3528	11.2359
200897_s_at	11.4472	11.8994	11.3664	12.679	11.724	14.3018	11.2691	11.0684	12.1674	11.8823	11.879	11.9197	10.6428	11.8438	12.1239	12.0309	11.6475	12.8504	12.1846	10.7808	14.2353	13.0025	12.5937	11.7576	11.5775	11.8273	12.6876	10.9371	11.7588	14.357	12.2863	13.6769	11.5911	11.1934	13.711	11.266	11.5828	10.8287	9.49254	9.83561	11.5337	9.94177	12.8121	12.4946	10.0174	11.4667	12.3688	13.6117	11.1163
200898_s_at	9.10881	8.5327	8.9482	9.85686	9.36444	9.26498	9.53307	10.0955	8.96746	9.60006	9.39454	9.06743	9.35999	8.77527	9.33479	9.04476	8.96142	9.86975	10.001	9.20083	8.5875	9.43264	8.83045	9.10881	8.74835	8.76233	9.64415	9.10367	9.10654	9.18054	9.10697	9.31007	8.84562	8.80656	8.94483	8.98275	9.60768	8.51504	8.61317	9.41172	8.46159	9.32643	8.76661	9.34573	9.36967	8.70853	9.20342	9.04597	9.19482
200899_s_at	10.0472	10.5784	10.3635	9.84898	10.7717	10.8545	11.4404	11.3221	10.5465	9.62853	10.8061	10.5167	10.512	10.3271	9.98195	10.2285	10.2086	11.0814	10.4408	10.2903	10.7537	10.7441	10.0014	9.68522	10.0583	10.1635	10.6353	10.5576	10.1111	10.7724	10.2488	10.5638	9.92327	9.82412	10.7879	10.429	10.8528	10.137	8.99046	9.81265	9.78855	9.89492	10.5373	10.1272	10.8905	10.5486	10.8132	10.8053	9.73363
200900_s_at	8.90989	8.07017	7.95278	9.62531	8.83564	8.72325	7.88976	9.09041	7.69634	10.0815	7.95552	8.16084	8.57753	8.60151	9.13584	8.41554	8.57589	9.54399	8.7741	9.15098	8.69406	8.58789	8.22716	9.70094	8.23552	8.3346	9.0582	9.40251	8.79244	8.53612	7.51281	7.84013	8.87342	7.69014	8.7714	9.1586	8.57162	8.59561	7.83267	8.539	8.12965	7.13703	8.32312	9.13209	8.4882	7.69236	8.29633	7.59023	9.5258
200901_s_at	10.1127	10.2052	9.47619	9.81412	10.5419	9.98752	10.267	10.6144	9.71076	10.361	10.1601	10.2569	10.6285	10.4654	10.1263	10.2041	10.1237	10.3868	10.5721	10.6665	10.3335	10.5053	10.0124	10.3701	10.3503	10.2689	10.4408	10.6257	10.4161	10.0994	10.0635	9.83212	9.98419	9.56284	10.292	10.4619	10.3114	10.4043	9.30122	10.4063	10.0612	9.93129	10.3296	10.3367	10.6887	9.99734	10.6435	10.273	10.1502
200902_at	11.9525	11.7951	11.4507	11.7752	11.7678	10.563	11.6629	10.7879	11.1256	11.724	10.8545	11.4833	11.1692	11.7632	12.2474	11.7752	11.2968	11.909	11.8425	11.4071	11.2782	11.724	10.3108	11.804	9.84018	11.724	11.8094	11.4222	11.3816	11.3664	11.4118	11.4381	11.3274	11.4151	11.4472	11.5662	11.4196	11.3915	9.81807	9.38673	11.5545	10.1305	11.8454	11.6971	12.1222	11.579	11.7281	10.9347	11.4185
200903_s_at	9.93696	10.7731	7.87515	10.8862	9.76	9.91229	8.77217	9.11427	7.91482	10.8378	8.34435	9.82762	10.5973	10.0191	10.8061	9.99244	9.57634	10.919	10.9363	10.5702	9.84572	9.29766	9.36039	11.6071	9.83057	10.241	10.6078	10.0949	10.447	10.6278	8.46117	6.18286	10.3061	8.87738	10.2663	10.2494	10.2052	10.0533	7.3599	9.18557	11.2144	8.58497	9.85241	10.9542	11.3408	9.55463	10.2981	8.11261	10.5791
200904_at	11.0246	9.71645	10.6401	11.4975	11.3517	11.0493	11.0788	11.7436	10.2035	10.8194	8.71637	11.2803	11.3021	10.8186	10.5221	10.928	11.3693	9.8577	10.5167	10.9729	11.0138	12.0841	11.1961	10.1773	11.0307	10.0482	10.0211	11.4037	10.9445	10.7965	9.88958	9.47619	11.3506	8.11379	10.8862	10.8362	11.1721	11.1729	9.11657	11.0182	9.53404	9.32781	10.9011	10.5195	9.88272	10.4958	11.5117	9.52094	10.7879
200905_x_at	13.13	12.3755	13.4584	13.7163	13.1047	12.7494	13.0235	13.6117	12.8023	13.4489	12.048	13.1857	13.3518	13.0065	13.0444	12.9194	13.5005	12.2254	12.7097	13.3569	12.7239	13.285	13.2024	12.6578	13.0202	12.5171	12.4393	13.5327	13.1257	12.7494	12.434	11.7806	13.3776	11.3158	12.9167	13.2528	13.2988	13.1546	12.1482	13.1502	12.0326	11.9411	12.933	12.5687	12.5995	12.9167	13.2261	12.0207	12.8602
200906_s_at	8.7141	8.89673	9.42067	10.4244	9.52367	13.3308	9.55596	10.1796	9.7025	9.43582	9.66383	8.93355	8.97328	9.08958	9.25039	8.94483	10.0775	10.4439	9.62578	8.19976	12.1618	9.85197	10.6687	8.71857	10.2701	8.70935	9.66431	8.76463	8.68753	12.5171	10.1029	12.0394	10.8434	9.35344	11.8839	9.14763	8.27998	8.62127	9.86329	10.3741	9.28823	10.2989	10.0376	9.50175	7.94461	8.59399	9.07232	11.2096	8.78573
200907_s_at	10.427	10.7994	10.3422	11.7213	10.7821	13.548	10.6519	10.4626	10.8147	10.7731	10.2718	10.5516	10.0911	10.5943	11.0544	10.86	11.0906	11.9377	10.9197	9.78695	13.469	11.7479	12.1348	10.7971	11.3915	10.4116	11.5033	9.94327	10.5576	13.4141	10.9944	12.8696	11.1391	10.3582	12.7356	10.2075	10.2841	9.61875	11.1108	10.8441	9.96946	11.1499	11.1087	11.299	8.12965	9.64372	10.595	11.9395	10.1687
200908_s_at	6.5251	6.78862	7.20556	6.01314	7.11563	6.95583	8.11946	7.39829	8.45162	6.13689	7.89641	6.66281	7.35572	6.94229	6.3073	6.75669	7.84972	6.54795	6.77109	6.68866	6.39437	6.62498	7.07846	6.54166	8.14913	6.96932	6.562	6.78371	6.49796	6.60572	8.50476	8.95397	8.43427	9.02883	6.4831	6.9092	6.53341	6.93373	9.74849	8.58112	6.76123	9.48598	8.11556	6.20767	8.13081	7.3881	7.40482	8.26614	6.64881
200909_s_at	13.6393	13.8697	13.2024	13.5947	13.9609	13.6713	14.113	14.1477	13.6059	13.7274	13.7744	13.7691	14.0018	13.8794	13.6227	13.7274	13.922	13.7589	13.8273	13.8118	13.8273	13.8746	13.9434	13.7274	14.1882	13.4639	13.527	13.7534	13.7274	13.7589	13.4906	13.5213	14.0436	13.0778	13.8011	13.5525	13.748	13.8418	14.2835	14.129	14.1071	14.2353	14.0734	13.4584	13.8273	13.8322	14.1537	13.6547	13.0856
200910_at	10.0895	10.8575	9.39765	10.9329	11.1381	10.928	10.5598	11.0246	9.22606	10.8346	9.83366	10.5459	11.5033	10.5195	11.2866	10.4584	10.8333	11.0422	11.2782	11.0389	10.9174	10.1947	10.9304	11.0823	11.0832	10.6165	11.1721	10.5987	10.6	10.8101	9.88697	9.37532	10.2964	10.2121	10.5386	10.6552	10.3741	10.8239	10.1971	10.6401	11.6892	10.9388	10.7696	10.6338	11.5361	10.2001	10.8838	9.75787	10.2325
200911_s_at	11.9443	11.8959	11.1897	11.6629	12.5237	13.3031	12.1111	12.2373	12.5567	11.6013	12.6178	12.2276	12.0191	12.1204	11.0897	12.0157	11.8675	10.9092	11.7663	11.9162	13.0937	12.9497	12.0882	11.1364	11.8638	11.9791	11.3991	11.4952	11.6408	13.0899	12.1903	12.7297	11.9603	10.5695	12.7803	11.8976	11.8839	11.7134	11.2144	11.3441	13.082	10.9101	12.7619	11.7719	12.2669	12.0841	12.4802	12.8866	11.0398
200912_s_at	13.3671	13.6605	13.1047	13.4906	13.3983	13.748	13.2154	13.0274	12.9866	13.2661	13.548	13.0628	13.0065	13.2708	13.9169	13.2896	12.5382	13.5882	13.5947	12.7737	13.711	13.4795	12.7239	13.5327	12.212	13.0591	13.6881	13.0591	12.933	13.7641	12.9531	13.1941	12.8449	12.9365	13.5826	13.0202	13.4639	12.566	11.2096	11.182	12.9065	11.5859	13.5115	13.4085	13.5061	12.8866	13.3776	13.1173	12.8924
200913_at	9.16433	8.88139	7.62596	9.54618	8.75885	9.03207	8.98515	9.84683	7.43954	9.30263	7.47837	9.13707	9.7864	8.79116	8.95282	9.27228	9.43795	9.25832	9.47285	9.92327	9.00163	8.78917	9.5949	9.14967	10.2164	9.36358	9.31996	9.56098	9.86383	9.10969	8.39062	5.51432	8.91026	6.05523	9.09511	9.5588	9.03048	9.67498	7.57954	9.53	9.28202	9.04275	8.77778	9.2768	8.09569	8.86373	8.9778	8.06826	9.04113
200914_x_at	10.7397	10.801	12.2778	10.0971	11.6447	11.2733	11.7993	11.5337	12.3795	10.2052	11.5737	11.4071	11.6303	11.6224	10.6819	10.7389	11.549	11.4551	10.506	11.4749	11.4071	10.1987	11.5518	11.0943	11.7791	11.0105	11.0526	11.5804	11.0422	10.8132	11.7281	12.4533	11.3716	12.488	11.183	11.2432	11.1622	11.1163	10.3901	11.7309	11.0209	10.8046	10.7455	10.1589	10.9042	11.4462	10.3355	11.9197	10.5018
200915_x_at	12.6334	12.115	13.3206	11.4917	12.5861	12.6361	12.5687	12.2214	13.469	11.8395	12.7212	13.2476	12.5766	12.9167	12.4754	12.4461	12.5891	12.6229	12.1497	12.6389	12.7803	12.2254	12.3624	12.4857	12.3064	12.7708	12.5171	12.9167	12.5193	12.5817	12.8991	13.101	12.2495	13.3518	12.5838	12.8087	12.9903	12.5013	11.8638	12.488	12.6498	11.7982	12.2495	12.371	12.2179	12.8355	12.273	12.9194	11.8301
200916_at	11.2135	10.1268	10.8592	11.9935	11.0097	10.4445	10.7754	11.4798	8.99453	11.9059	7.70798	10.6659	12.2214	10.8208	12.0072	11.3177	12.0103	11.5401	12.1204	11.8008	10.9695	11.1595	11.6892	11.8688	11.7906	11.2476	11.7752	11.5401	11.6753	10.6709	9.88379	8.87775	12.0207	9.68522	11.2193	11.3892	11.036	11.4821	10.0792	10.9669	11.3274	10.577	11.0105	11.2284	10.7164	10.7561	11.1246	9.80112	11.3915
200917_s_at	6.32387	6.26589	6.84523	7.03301	6.04835	6.0741	6.72988	6.71712	7.00705	6.53828	6.58598	6.35825	6.13096	6.27562	6.54141	6.11803	6.12446	6.1167	6.17046	6.30128	6.16271	5.9642	5.98738	6.32986	6.2504	6.16226	6.00439	6.36112	6.11149	6.13651	6.69257	6.4435	6.75842	7.19665	6.18157	6.33382	6.11573	6.35709	7.8855	7.00802	6.32072	7.20281	6.08396	6.47287	6.04552	6.25931	6.0443	7.12579	6.97307
200918_s_at	10.8942	10.1059	10.1976	11.1536	9.91022	10.289	9.34846	10.3037	9.23793	11.4381	8.92302	9.95469	10.1359	9.95897	11.201	10.3888	10.1567	11.4302	11.0482	10.4381	10.4063	10.6767	10.2144	10.4283	10.1705	10.4161	10.2811	10.5747	10.9712	10.2392	9.57726	11.0733	10.4297	9.42167	10.6129	10.6361	10.4797	10.5576	8.93754	10.0645	10.3939	8.43388	10.4892	11.1117	9.95624	10.2201	10.9197	9.83366	11.6408
200919_at	9.08532	9.28345	9.13292	9.19611	9.22407	10.141	9.78477	9.37712	9.89492	9.61918	9.27941	9.38726	9.89855	9.35026	9.9832	9.1819	9.72126	10.0672	10.0392	9.28558	9.54895	10.025	9.77162	9.31853	9.93739	9.12962	10.1116	8.97366	9.64641	9.69446	9.46112	9.07795	9.51202	9.662	9.33057	9.10881	9.00707	9.15461	10.3558	10.1675	9.81764	10.8355	9.8577	9.26575	9.7204	8.87141	9.55417	9.20434	10.0781
200920_s_at	11.5193	9.56957	11.174	11.518	11.8081	11.6071	12.0035	12.685	11.4892	11.5702	8.48305	11.5689	10.4257	10.9453	10.6498	11.0465	11.398	11.8094	10.8139	11.507	10.8528	11.8195	11.4404	10.7529	10.9263	10.5777	11.7766	11.6318	11.2422	11.0431	9.49116	8.95932	11.9809	6.98297	11.3836	11.7678	11.3011	11.0797	7.45144	11.3177	9.41485	9.03091	10.2646	11.1585	12.4484	10.5851	11.3472	10.264	11.1729
200921_s_at	12.4658	11.6277	13.101	12.0223	12.5524	12.273	13.0937	12.8203	12.1712	11.8944	11.2958	12.214	11.1684	12.214	11.481	12.2819	11.7093	12.5937	12.0207	12.1884	11.8425	12.6991	11.5726	11.7383	10.9116	11.9571	12.7892	12.1517	11.876	12.0103	11.8623	12.0783	12.126	11.6342	12.2649	12.3045	12.541	11.7982	6.57193	9.8991	11.2193	10.0452	11.9492	12.0361	13.6821	12.2179	12.4011	11.8068	11.8715
200922_at	7.55054	5.84537	5.78704	9.28429	6.21187	6.60705	5.74927	5.83044	5.62564	8.42715	5.94	6.25813	8.18018	6.32611	7.7109	7.2895	6.12105	7.39494	7.49918	7.15868	6.60069	6.5142	6.49747	7.9005	7.32088	6.82006	7.83267	7.26344	7.98786	6.72254	5.55429	5.45954	7.23474	5.04973	7.06424	7.58684	7.13304	7.22344	5.84396	6.38814	6.20932	6.03014	6.02588	7.97291	5.91743	6.41687	6.23779	5.57017	7.69347
200923_at	11.3704	10.2513	10.553	11.3232	9.13377	9.75696	8.68795	9.51766	8.91096	10.7361	8.19741	11.0926	12.3384	9.87638	10.267	11.2505	10.581	11.1781	11.2411	11.4151	10.5964	10.6627	11.8122	9.89321	12.2294	10.28	10.5858	11.179	11.6849	10.3355	9.11776	7.01002	11.4097	7.40048	11.0823	11.4359	11.1871	11.847	10.5147	11.4425	10.5557	11.5277	9.99625	10.8905	10.7894	10.8441	10.6895	10.2735	10.0521
200924_s_at	7.79932	7.98747	8.02765	8.30049	7.57504	7.33077	7.59132	7.76716	7.59102	8.66762	7.01002	7.84489	8.62322	7.67798	9.1216	7.65734	7.84746	9.53081	8.15814	7.97291	7.59361	7.84299	8.13317	8.33796	8.72325	7.9265	8.24942	8.14732	8.24461	7.9141	6.9503	7.44155	7.38347	8.53422	7.7611	8.26317	7.77969	8.67981	8.14333	8.23257	9.1216	8.4131	7.66607	8.0154	8.09493	7.1124	8.30085	7.12869	8.67459
200925_at	13.8583	13.2476	13.9732	13.4954	13.0661	12.8355	12.9497	13.1257	13.4489	13.4141	13.1502	13.9113	13.2154	13.7056	13.1857	14.0247	13.6281	13.6227	13.5374	13.9322	13.1857	12.6126	13.6713	13.3031	13.5947	13.9898	13.2619	13.9493	13.8222	13.2438	13.7163	12.8806	13.7435	13.6059	13.3872	13.8011	13.9434	13.9434	12.6203	13.3358	13.4028	12.9031	12.8565	13.4639	13.469	14.1648	13.1376	13.5683	13.4584
200926_at	14.7401	14.7577	14.6041	14.7979	14.9338	14.713	14.8292	14.8068	14.8893	14.8068	14.9894	14.7778	14.8778	14.8187	14.7577	14.8422	14.8068	14.8292	14.8535	14.7868	14.7293	14.8893	14.8422	14.9015	14.6954	14.8535	15.0167	14.8893	14.7482	14.8292	14.8778	14.8068	14.7482	14.8292	14.7778	14.7037	14.8068	14.6282	14.5062	14.5198	14.9338	14.4518	14.7868	14.8778	14.8778	14.7208	14.7778	14.8187	14.6698
200927_s_at	10.7894	9.73747	9.59871	11.4333	9.31584	8.96018	9.06621	8.38475	8.39138	10.8766	8.11667	9.87956	8.43922	9.97444	11.085	10.6981	8.41157	9.81707	10.2144	9.83011	9.74093	10.0267	7.66947	10.6902	7.71504	10.4224	10.6292	9.99895	10.7309	10.3482	9.04113	7.80857	8.90255	8.45731	10.5465	10.581	10.6538	9.51202	7.729	6.73407	8.52385	7.27056	9.24466	11.0823	8.81387	9.39805	9.26794	7.90408	10.8987
200928_s_at	5.74939	5.37071	5.93077	5.7064	5.3627	5.17759	5.33573	5.35082	5.64182	5.26557	5.37792	5.822	5.41801	5.87109	5.43434	6.00235	5.75486	5.47018	5.43573	5.68752	6.06904	5.76067	5.75659	5.39886	5.28525	6.08969	5.45693	5.55823	6.01894	5.35051	5.88386	5.30705	5.42434	5.27583	5.8413	5.90476	5.80859	5.75749	4.82519	5.15613	5.19145	5.21605	5.43444	5.53871	5.14681	6.0704	5.47701	5.65838	5.85252
200929_at	11.4013	10.3558	11.0227	11.4062	10.6839	10.0684	9.7064	9.98862	11.1154	11.2391	11.2056	11.0841	11.0659	10.8201	11.4085	11.1809	10.625	11.2154	10.8216	11.2669	10.485	10.7103	10.6731	10.6833	10.4973	11.4679	11.235	10.919	11.3472	10.3876	10.9532	10.5645	10.99	11.1108	10.8878	11.2517	10.6908	11.085	10.1017	10.425	10.6022	10.559	10.605	11.1097	10.5451	11.3232	10.9397	10.7801	10.8078
200930_s_at	5.48973	5.69396	5.59911	5.50664	5.94503	9.38673	5.96077	5.57839	5.47953	5.4337	5.60711	5.73877	5.64792	5.48248	5.40464	5.63494	5.63741	5.58785	5.60905	5.62311	8.2389	5.93234	6.45027	5.56754	5.55112	5.39009	5.57254	5.47427	5.60239	8.62162	5.7278	5.72818	5.87723	6.65811	6.50119	5.64343	5.63436	5.37617	5.46296	5.50403	5.47007	5.52691	5.85609	6.47236	5.53861	5.61374	5.59646	5.36586	5.63135
200931_s_at	11.4892	11.2721	12.0238	11.9263	11.6997	14.0557	11.5388	11.6108	10.5478	11.9675	10.9497	10.9329	11.3221	11.6574	12.371	11.9655	11.9711	12.0607	12.4365	11.7213	13.527	12.6627	12.5013	11.2183	12.097	11.6602	12.2039	11.4333	12.5838	13.9267	11.445	11.6698	12.2688	10.98	13.0274	11.792	11.7254	11.667	10.8239	11.0916	11.5924	10.9564	12.4291	12.4152	10.727	11.565	12.2517	11.9791	11.1849
200932_s_at	11.2958	10.9101	11.5936	10.7529	11.3307	11.4369	11.7564	11.4952	11.4302	10.6879	10.6285	11.3804	11.6547	11.2037	10.856	11.1925	11.5009	11.1809	10.938	11.4975	11.4798	11.1015	11.8561	10.668	12.048	11.2077	10.9977	11.4323	11.179	11.2803	11.4928	11.6616	11.8094	11.6959	11.3847	11.5277	11.3881	11.7148	12.1445	12.2061	11.1219	12.8635	11.2411	11.1173	11.1906	11.5323	11.3858	11.5452	10.2724
200933_x_at	14.3933	14.5811	14.4264	14.5597	14.4987	14.5461	14.5461	14.339	14.4859	14.3321	14.6196	14.4396	14.4065	14.4396	14.4716	14.5736	14.3506	14.4001	14.4327	14.4586	14.4518	14.4396	14.3933	14.4065	14.5062	14.2959	14.4917	14.3748	14.4001	14.4458	14.2221	14.5062	14.2649	14.2405	14.4859	14.3875	14.4198	14.6609	14.6954	14.4327	14.5671	14.7868	14.5315	14.5967	14.687	14.4458	14.6282	14.6954	14.4518
200934_at	11.7011	12.8924	11.7966	12.0988	12.4902	12.1131	12.2373	11.9476	12.1168	12.4802	13.0274	11.8561	11.7107	12.3904	12.7892	11.8438	11.579	11.7881	12.3123	11.9197	12.3192	11.5569	10.9644	11.9542	10.5661	12.1825	12.685	11.7881	11.5751	12.2754	12.3321	12.4291	11.1604	12.8087	12.1557	11.5897	11.8454	11.1871	11.201	10.0787	12.2903	10.8878	12.243	12.212	11.8301	11.9025	11.9638	12.1388	11.3211
200935_at	7.32016	6.75126	6.92747	8.61396	6.47114	6.99404	6.71971	6.9183	7.90408	7.54384	7.092	7.09778	7.49627	7.19761	7.59916	7.11174	6.70122	7.73576	7.33112	7.8008	7.27784	7.23822	7.10673	7.22653	6.85667	7.5513	7.62482	7.20247	8.03768	6.6163	6.78923	6.27909	7.67066	7.3322	7.48699	7.61362	6.7555	7.45179	6.26282	7.82012	6.73462	7.54769	6.72486	7.19166	6.10091	7.20489	6.54526	6.90765	8.4221
200936_at	13.8794	13.7853	12.5057	14.2959	13.8794	14.0855	13.8583	14.1987	12.4036	14.2353	11.7107	13.922	14.5967	14.0018	14.4065	13.9552	14.2649	14.7482	14.1421	14.1012	14.1586	13.9609	14.1236	14.6196	14.4396	13.889	14.5526	14.113	14.339	14.1937	12.7958	12.1981	14.1477	12.8834	14.1236	14.0615	14.0734	14.1537	13.1216	14.0557	14.864	13.5784	13.6821	13.9322	14.5062	13.3723	13.9434	12.9866	13.7216
200937_s_at	12.8834	13.3072	11.841	13.0591	13.2154	13.2619	13.3407	13.3031	12.7494	13.0899	12.5791	12.8449	13.172	13.1173	13.527	13.1633	12.7068	13.2708	13.1979	12.8504	13.3115	13.0378	12.6389	13.3358	12.5817	12.7892	13.2661	12.9497	12.9497	13.3983	12.4923	12.5498	12.9601	12.5589	13.2939	12.8322	13.0171	12.5965	11.199	11.8301	13.1633	11.6765	13.2261	12.8727	13.7326	12.4507	13.2708	12.8144	12.371
200938_s_at	5.50311	5.28987	5.25038	5.3573	5.41125	5.40412	5.36052	5.46257	5.38533	5.49801	5.61004	5.48064	5.27166	5.26481	5.36976	5.35555	5.28222	5.43444	5.41707	5.26823	5.28923	5.37216	5.40441	5.22512	5.34365	5.17821	5.37977	5.73695	5.55734	5.41335	5.27049	5.29047	5.0254	5.7571	5.36742	5.45222	5.37664	5.21894	5.32738	5.23201	5.36424	5.27882	5.29591	5.46964	5.32994	5.37892	5.39481	5.28698	5.57517
200939_s_at	5.63483	5.57804	5.81893	5.4733	5.6851	5.7207	5.28102	5.28723	5.26771	5.7187	5.33222	5.55776	5.44426	5.56647	5.79215	5.57288	5.65057	5.61084	5.47265	5.57178	5.4458	5.54523	5.6417	5.52292	5.37281	5.43392	5.5545	5.62927	5.39546	5.50865	5.48466	5.07707	5.59328	5.09541	5.56485	5.67632	5.59787	5.43207	5.47757	5.37227	5.7064	5.39927	5.80818	5.43414	5.30209	5.29348	5.55963	5.3916	5.51432
200940_s_at	9.64511	9.45265	9.73802	8.52224	9.58437	10.6696	9.86732	9.88174	9.23421	9.3069	8.57589	10.1454	8.55324	9.37573	9.83266	9.98371	9.26145	9.45979	8.78573	9.4825	10.3139	10.0084	10.1127	9.10697	9.66757	9.36581	9.34472	9.6866	9.26624	10.4224	8.69322	8.42758	9.7433	7.10941	10.0318	10.2841	10.1682	9.95044	5.91789	9.04157	9.96165	8.09451	9.64118	9.37982	9.0582	9.93383	9.83309	9.64687	8.81063
200941_at	10.8504	11.0147	11.182	10.2933	11.197	10.4168	11.6726	11.1041	11.6108	10.6215	11.1437	11.2567	10.0482	10.9873	10.1705	10.9254	11.4436	10.4577	10.3361	11.0544	10.7361	10.6278	11.4764	10.6063	11.4472	11.0129	10.7814	10.8417	10.7441	10.3836	12.0429	12.1131	11.0422	11.5636	10.6953	10.6879	10.6476	11.1464	11.8729	11.9824	10.6716	12.4684	11.1192	10.6043	11.1517	11.1871	10.5689	11.314	10.1642
200942_s_at	10.99	11.3119	10.125	11.4359	10.887	10.1359	10.1116	10.1538	10.7217	11.6877	11.2669	10.7462	10.506	10.9934	11.6055	11.238	10.627	11.3374	11.2517	10.75	10.2747	10.8386	9.603	11.6408	9.24718	11.2246	11.5156	10.8741	10.6208	10.6859	10.7156	10.6278	11.0413	11.2203	10.8919	10.7754	10.8614	10.2539	9.83663	8.88013	10.9438	9.67168	10.972	11.3232	11.148	10.6484	10.6531	10.5465	10.6498
200943_at	11.6792	12.0862	11.0413	12.092	12.2234	11.4764	12.4634	12.4315	11.3168	11.5974	11.4713	11.6461	11.481	11.7791	11.9921	11.887	11.6342	11.6713	11.5203	11.7791	11.5689	11.2174	10.9165	11.6685	10.9934	11.9308	11.9711	11.7937	11.6355	11.1849	11.5897	10.9977	11.565	11.6421	11.565	11.8301	11.9179	11.3847	10.0024	10.5107	12.0901	10.6408	11.712	11.8994	11.9476	11.637	11.2255	10.6151	10.9953
200944_s_at	11.9694	12.7832	11.9308	12.371	12.7803	11.3935	12.9642	13.0341	12.7862	12.1497	12.8834	12.208	12.3321	12.3086	12.3946	12.0938	12.3321	12.2535	11.8959	12.2254	11.6904	11.6	11.9059	12.0087	12.0744	12.2944	12.3282	12.1578	12.0463	11.494	12.5741	12.4902	11.9694	12.7803	11.9854	12.0223	12.1204	12.0103	12.1369	11.9921	12.6253	12.6253	12.109	11.9675	12.7383	12.3557	11.8136	12.5147	11.4312
200945_s_at	12.0309	12.3146	11.9278	11.9427	11.9638	11.7966	11.5298	11.1674	11.7436	11.7966	12.3858	11.8425	11.7851	11.879	11.5974	11.7806	11.6145	12.1825	12.2413	11.6944	12.097	12.2883	11.4161	11.5452	11.2691	11.7369	11.7937	11.7616	11.9761	11.9145	12.0174	11.8081	11.4108	11.7295	12.1846	11.9059	11.5702	11.8301	10.0994	11.6765	11.9809	10.6731	12.4708	11.8454	12.0326	12.3429	11.8994	12.2592	11.7966
200946_x_at	10.4561	8.71599	9.75948	11.2255	9.0452	9.62106	8.41587	8.9009	9.17336	10.7278	9.26624	9.43309	9.03133	9.36485	10.1398	9.99034	9.53307	9.8371	10.4568	9.71128	9.18858	10.0684	9.39765	10.1819	8.71213	9.67215	9.90028	9.94036	9.86933	10.1773	9.61744	8.97133	10.3392	9.60865	9.67365	10.0376	10.3315	9.2076	9.35961	8.98798	8.60835	7.00539	9.34038	10.5188	8.71599	9.69844	9.61744	8.7725	12.6279
200947_s_at	10.6953	10.001	10.8965	11.0297	10.3315	10.6853	10.7309	10.7717	10.9197	10.3392	10.4783	10.453	10.8942	10.5406	10.2707	10.3836	10.8614	10.431	11.1527	10.7318	10.5689	10.2471	11.0694	10.5242	10.6672	10.3596	10.1578	10.8638	10.357	10.4483	11.1126	10.8789	10.9514	10.9736	10.4824	10.7292	11.0038	10.4674	10.8987	10.6043	9.72372	9.95363	10.5425	10.3996	9.45832	10.2459	10.0472	10.8457	12.6442
200948_at	9.905	8.8415	9.5958	10.1393	8.97052	10.4362	7.83599	9.76409	8.17532	10.1918	7.7229	9.36733	10.2926	9.27407	10.0493	10.1036	10.1738	10.1647	10.0467	10.0261	10.0174	9.63914	10.3741	9.87266	10.7027	9.77708	9.85	9.96615	10.5536	9.9771	9.59774	8.71857	9.96569	6.43034	10.0014	10.3078	10.0223	10.1491	9.75297	9.84947	8.8663	10.4388	8.88219	10.442	9.4982	9.44461	9.73314	8.64306	10.4103
200949_x_at	13.817	14.4198	13.7274	13.8011	14.2532	14.0919	14.3321	14.2353	14.4458	13.8794	14.4396	13.9732	13.9375	14.2285	13.8474	13.9788	14.0676	13.8521	14.0308	13.8366	14.0308	14.1987	13.8222	13.8697	13.6881	13.9057	14.0557	13.9845	13.7534	14.2285	14.1236	14.4586	13.9004	14.2712	13.9375	13.7744	13.7641	13.7589	14.1586	13.7274	14.7979	13.889	14.2595	13.7056	14.5461	14.0247	14.3148	14.3201	13.7641
200950_at	11.4586	10.2532	10.2616	11.0551	10.0414	10.3888	8.85928	9.86065	9.22026	11.2323	8.69933	10.8038	10.238	10.3951	11.4644	11.2517	10.6469	11.0535	10.3836	10.8804	10.6151	10.6264	10.1352	11.7175	10.125	11.4425	10.9644	11.199	11.4667	11.0316	9.64068	8.67539	10.5107	8.95558	11.2056	11.6132	11.1097	10.9637	8.17251	9.25741	10.3095	8.78614	10.2278	11.4867	9.58234	10.5366	10.0295	9.36581	10.3521
200951_s_at	6.76214	6.98005	5.9611	7.64527	6.96083	8.27194	6.62634	6.75638	7.62444	7.67903	7.23403	6.77389	7.13071	6.95098	7.21793	6.98652	6.98265	6.25833	8.36455	7.29707	7.64992	5.99778	7.3614	7.86192	7.72542	6.90051	7.623	7.27021	6.6371	6.34377	7.44191	5.89066	6.23842	7.62517	7.5047	6.38569	6.33121	7.34117	7.95129	8.01006	5.88326	8.20778	6.65694	7.07325	6.99109	6.99506	6.49979	7.88297	5.61554
200952_s_at	5.86598	5.79694	5.69	7.75708	5.77207	6.45196	5.49201	6.10716	5.7154	6.61936	5.9078	5.82385	5.69938	5.55661	6.12956	6.02071	5.74726	5.69808	6.03319	5.49822	6.05698	5.74056	5.61374	6.59871	5.97192	5.8815	6.10369	5.89378	5.75101	5.83142	5.80249	5.7018	5.97192	5.99159	6.07582	5.79785	5.78679	5.84716	5.61894	5.45975	5.49264	5.52771	5.61048	6.0348	5.73628	5.79637	5.66066	5.77451	5.68953
200953_s_at	11.6318	11.7093	10.0462	11.8454	11.2037	12.7068	10.4879	11.2275	9.92327	12.1388	9.98371	11.4788	10.6613	11.3451	11.656	11.804	11.1555	11.3318	12.0607	11.5545	12.5612	11.3119	10.51	12.508	11.3991	11.7495	12.0531	11.4246	11.7321	11.629	10.561	10.6839	11.4713	11.0897	12.3024	11.0246	11.8655	11.7507	9.33786	10.3497	9.62391	11.1721	11.197	12.679	11.0509	11.454	11.4425	10.5784	9.8922
200954_at	9.72521	8.50324	8.95805	9.7433	8.43311	9.16118	8.22	9.16519	9.09474	10.1521	8.16716	9.34472	9.79114	8.6236	10.0607	9.72174	9.30518	10.5255	10.1732	9.71414	9.23379	9.56623	10.1226	9.35821	10.4381	9.74675	9.74991	9.71327	10.3669	9.28474	8.25247	8.22601	9.98862	7.846	9.57774	9.82566	9.76862	10.4666	8.63469	9.99842	8.59726	9.49587	9.63134	10.2519	8.99046	9.18724	9.99034	8.26536	10.0977
200955_at	11.333	11.314	11.1464	11.0156	11.544	11.3858	11.6145	11.5107	11.8136	10.605	12.0901	11.7107	11.1399	11.3991	10.9953	11.7576	11.5675	11.0055	11.3274	12.0361	11.3063	10.8409	11.5058	11.1324	11.7495	11.4472	10.8094	11.7054	11.5287	11.3926	11.6838	11.0952	11.2264	11.4185	11.1201	11.6263	11.6616	11.7704	11.1381	11.7079	11.5452	11.2526	11.0703	10.9532	10.9644	11.8179	11.2226	11.6475	10.8919
200956_s_at	8.77817	8.71093	8.85004	9.44423	9.15983	9.31184	9.57902	10.5914	9.34038	9.95573	9.53449	8.52538	10.0895	8.65076	9.67631	9.04635	10.1624	10.0063	9.08532	9.51995	8.82204	8.44027	9.53081	9.63372	9.90248	8.66146	8.72081	9.31456	9.26534	8.7519	9.13538	7.44889	9.88068	9.76201	8.83045	8.94107	8.99124	9.15098	12.2883	11.0575	10.3989	11.7678	8.7642	9.09305	8.97901	8.70935	8.30153	9.34573	8.42167
200957_s_at	9.54083	10.0397	8.74704	10.0111	10.3913	9.83816	10.1756	10.6159	9.01779	10.2753	9.36682	9.76814	10.3497	9.5935	10.4375	10.1738	10.4686	10.2415	9.95416	10.4993	9.71744	9.58481	9.95624	10.0019	10.5338	10.0573	9.64068	9.86065	10.2138	9.73463	9.23556	8.64958	10.4464	9.21536	9.81859	9.95897	9.89802	10.1947	9.80673	10.1583	10.8973	9.95257	10.175	10.1072	10.4283	9.71696	9.91022	9.03048	9.13707
200958_s_at	12.7212	12.9228	13.548	12.9228	13.1546	12.6203	12.4585	12.1517	13.3518	12.8565	13.13	12.6279	12.444	12.8957	13.0202	12.8391	12.933	12.2669	13.1546	12.6417	12.8289	13.4906	12.2391	12.6154	11.4484	13.1257	13.1465	12.7992	12.8565	13.0341	13.5426	13.2392	12.434	13.6821	13.0411	13.0274	12.3045	12.1276	10.7027	11.4381	12.8772	12.0103	13.2304	12.9716	12.6819	13.0899	13.2154	13.382	12.8144
200959_at	10.0051	10.0848	9.77977	10.588	11.182	11.0147	11.1663	11.6408	9.0255	10.6257	9.93076	9.83011	10.0821	10.3073	10.9438	10.3195	11.0237	10.8153	10.6798	10.42	10.4123	10.59	10.2775	10.6165	10.3078	10.2086	10.7643	10.2958	10.3746	10.6056	9.54271	9.61118	10.4483	8.93397	10.4912	10.4426	10.3399	10.2822	9.51489	10.0216	11.088	9.8161	10.6552	10.5683	10.6071	10.1268	10.8995	10.0977	10.3836
200960_x_at	12.3262	12.2963	12.2819	12.3171	12.3924	11.7225	12.4242	12.4754	12.5543	12.6361	12.9397	12.679	13.0937	12.4242	12.5589	12.4059	12.6334	12.3214	12.6522	12.6991	12.1695	12.1962	12.7411	12.693	12.8477	12.4585	12.0157	12.541	12.4417	12.0072	12.2963	11.9411	12.4507	11.841	12.3214	12.5125	12.2944	12.7862	12.933	13.13	12.5125	12.8991	12.5687	12.3665	12.499	12.4086	12.2353	12.2778	11.6475
200961_at	10.8623	10.581	11.6212	9.43264	10.4161	9.20675	11.0723	10.5747	10.4058	10.3127	10.5669	10.8132	10.86	10.8194	10.312	10.4238	10.7894	9.92966	9.75948	10.9011	10.0301	9.35909	11.4369	10.7949	11.234	10.2435	10.0328	10.7738	10.2374	9.76361	10.6498	10.2782	10.7792	10.2233	10.0965	10.9125	11.0584	11.266	11.5675	10.7225	10.5906	10.8038	10.0278	10.4337	11.0713	11.0996	10.0787	10.6236	11.3704
200962_at	8.64269	9.22232	7.93656	10.392	8.85614	8.50437	8.75068	8.18439	9.33006	9.11427	9.86632	9.04069	10.2741	9.77213	9.75143	9.35162	8.58921	9.6661	9.1147	8.83864	8.17982	9.45214	8.7042	8.88878	8.50324	8.80656	9.20039	9.11854	7.73373	8.16282	8.89964	9.99192	8.19251	9.46169	9.30395	9.08911	8.85004	8.72325	8.5132	7.69672	8.82204	8.61744	8.40804	8.69322	11.1454	8.98066	8.78876	8.44901	8.25621
200963_x_at	14.4987	14.6529	14.2096	14.5461	14.6698	14.5526	14.6782	14.5139	14.8068	14.6128	14.8893	14.713	14.7401	14.7664	14.6782	14.6609	14.5671	14.6436	14.7868	14.6041	14.4859	14.6698	14.5461	14.864	14.5315	14.6529	14.6609	14.5967	14.4065	14.7293	14.6529	14.8187	14.4651	14.7208	14.5381	14.5736	14.5671	14.4586	14.3748	14.3506	14.8893	14.4264	14.687	14.6041	14.6954	14.6529	14.6529	14.7037	14.5315
200964_at	10.7134	11.1684	11.3199	11.6083	11.4345	11.1771	10.8701	11.7449	9.45478	10.9774	9.19904	11.1117	11.7213	10.7058	11.0916	11.333	11.5532	11.6821	11.4269	11.8053	11.0013	10.9101	11.7601	10.8575	11.8809	11.0063	11.6997	11.2866	11.2578	10.8757	9.42209	8.14691	11.2916	9.06902	10.83	11.1642	11.1585	11.8122	12.0207	12.1753	11.4845	12.4011	11.3053	11.0684	11.3011	11.0209	11.4952	10.2476	10.7754
200965_s_at	11.3221	10.2841	10.0285	11.8195	11.1555	9.64597	10.9132	10.9472	10.3635	10.7325	8.7332	11.4986	12.214	11.0493	10.2041	11.1692	11.197	11.1227	10.914	11.1041	10.7657	10.9564	11.2303	10.7801	11.3643	11.1604	10.8147	11.3053	11.5277	10.341	10.4451	8.46546	11.0246	8.71213	11.0147	11.6877	11.333	11.6487	9.80864	10.9287	8.70219	9.94773	10.5669	11.0742	10.4063	11.1024	10.9174	10.4966	11.1304
200966_x_at	12.5937	12.1036	12.2944	13.1817	12.3064	13.0235	12.0072	12.5965	10.9059	12.8834	10.5248	12.5382	13.3115	12.3733	12.8504	12.8772	13.101	13.3031	13.0702	13.1817	12.8172	12.3192	13.3458	13.2304	13.573	12.8834	13.1941	13.082	13.3206	13.1465	11.4867	10.3623	13.1901	10.7919	12.8565	13.0411	13.1257	13.4795	12.4086	13.1546	12.685	12.9982	12.0223	12.9167	12.7068	12.8058	12.5638	11.7704	11.7601
200967_at	12.508	12.3946	11.334	13.548	12.8664	11.936	11.7906	12.1618	11.2117	13.013	10.3746	12.3774	13.1671	12.2179	12.5543	12.5336	12.7559	13.4085	12.9642	12.9642	12.4733	12.7958	12.8602	12.3624	13.1091	12.6819	13.0628	12.7439	12.9365	12.1517	11.8008	11.2916	12.7676	11.3793	12.5687	12.3795	12.1731	12.5915	12.8121	12.9678	12.499	12.8322	12.3858	12.7181	12.7619	12.3795	12.5237	11.9308	12.7383
200968_s_at	12.1753	11.0832	10.392	13.5327	12.3582	11.6713	10.6332	11.712	9.80323	12.9265	9.08005	11.656	12.7155	11.5	12.3282	12.2157	12.2254	13.1376	12.693	12.6253	11.724	12.4708	12.3302	12.2002	12.7325	12.2688	12.7958	12.4802	12.7649	11.7107	10.676	8.92871	12.2196	9.74849	12.1204	12.1445	11.7024	12.2924	11.3738	12.0035	11.6792	11.8561	11.6971	12.5838	12.1944	11.6027	12.097	10.7375	12.9497
200969_at	11.2733	11.4975	11.7093	11.1005	11.2237	10.2337	11.4436	10.5107	12.0157	10.856	12.1006	10.8781	11.6904	11.5452	10.8489	10.9523	11.7148	10.7873	11.1173	10.7643	10.763	10.5277	10.8829	10.9774	11.1079	11.4279	11.2444	10.9846	11.1585	10.6767	12.0822	12.0901	11.2226	12.2157	10.7927	11.2597	11.0021	11.148	10.9818	11.4462	10.9247	11.5129	11.3119	11.1508	11.6849	11.4881	11.0288	11.9964	11.1555
200970_s_at	10.9987	10.9388	10.4741	11.1771	10.1139	9.8529	10.4161	9.65252	10.2075	10.8583	10.0732	10.47	10.3342	10.7903	10.7696	10.8231	9.97387	10.3824	10.9066	10.1732	10.4458	10.2086	9.3552	10.9995	8.83758	10.8038	10.9231	10.6575	10.8046	10.3939	10.6171	10.4906	9.62202	10.5796	10.8003	11.1173	10.705	10.1127	6.79195	9.26624	10.2775	9.21746	10.4817	11.0551	10.8147	10.5437	10.3214	10.1192	10.9304
200971_s_at	11.3441	11.5058	11.1595	11.4279	11.1916	10.0714	11.7269	11.8361	12.126	11.6447	12.0804	11.4975	12.097	11.6726	11.1154	11.1137	11.652	10.8161	11.8068	11.579	10.7942	10.86	11.5702	11.4821	11.4917	11.4975	11.1565	11.4963	11.3451	10.6428	11.7521	11.7507	11.4302	11.6013	10.966	11.4369	11.1324	11.5312	12.5714	12.3858	11.2876	12.2474	11.1906	11.3793	11.5595	11.5675	11.2618	11.454	10.8693
200972_at	13.8118	12.4127	13.8946	12.5766	11.9694	10.9925	12.0822	11.8839	12.8477	11.89	11.2183	13.0306	12.2353	12.4754	11.5911	12.9429	12.1884	12.0072	12.2315	12.7862	11.8729	11.9042	12.2353	12.092	11.5849	13.0099	12.3321	12.9601	12.9097	11.7893	12.8144	12.3024	12.8806	11.7465	12.7012	13.3458	13.0937	12.7803	11.7225	11.6083	10.3342	11.7449	11.9542	12.8834	11.6959	13.2619	12.243	12.7591	10.3048
200973_s_at	13.0554	10.3055	11.6641	12.2649	9.79368	9.60964	9.37231	9.58234	10.5373	11.4196	8.27342	12.0087	10.7125	10.9514	11.1622	12.1656	10.705	10.9347	10.9917	11.4118	10.6243	10.8528	10.7375	11.5156	10.0079	12.092	11.5911	11.9589	12.273	10.9487	10.1705	9.58284	11.8053	8.75026	11.6263	12.5915	12.3795	11.6534	7.18236	10.62	8.43045	10.01	9.72719	12.6361	9.11891	11.549	10.7643	10.2622	9.6117
200974_at	11.9571	12.1222	12.2883	12.1295	13.6176	14.7778	12.3795	12.6309	11.8913	13.0341	11.9009	12.3688	10.8528	13.0378	12.499	12.823	12.6705	12.8144	13.8222	12.0764	14.7208	14.2649	13.9898	11.6629	13.2528	12.5612	13.2939	11.6792	12.5861	14.8068	12.2517	13.8222	13.4383	8.23181	14.4987	11.5569	11.9791	12.2609	10.8489	12.0293	12.4291	12.208	14.2532	13.4536	11.2056	11.8094	14.1882	13.6881	11.6172
200975_at	10.924	11.656	10.7356	12.0744	12.0309	11.8655	11.2803	10.9971	11.4323	12.2196	11.876	11.0398	11.2794	11.4071	12.1186	11.5203	11.4529	12.2863	11.8256	11.2856	11.9427	12.2981	11.4928	11.9559	10.7325	11.1642	11.8561	11.8517	11.0013	11.8226	10.9287	11.0723	11.201	10.2285	11.6108	10.8223	11.1399	11.2742	11.086	10.4715	11.9622	10.9626	12.057	11.2476	11.9025	10.7478	12.2254	10.9652	11.6929
200976_s_at	11.8485	11.8809	11.9711	11.0762	11.5873	11.9075	11.7079	11.6602	11.9525	11.7906	11.2866	11.9542	11.9655	11.7616	11.9761	11.4855	11.6263	11.9885	11.7692	11.6821	11.8976	11.2536	11.8094	12.2628	11.5974	11.9145	11.2916	11.7449	11.7024	11.8454	11.7024	12.1168	11.3643	11.6971	11.8286	11.9559	11.6277	11.5962	10.9837	11.3232	11.2845	11.1041	11.4404	11.5351	10.7903	11.4025	11.2803	11.4551	11.0751
200977_s_at	11.9871	12.3858	12.8087	11.4495	12.0531	11.9377	12.1903	12.0223	12.9678	11.8857	12.4778	12.2179	12.1072	12.2061	12.1825	11.7254	12.0804	12.0412	12.1021	11.7199	11.8286	11.4655	11.8301	12.2712	11.7837	12.1557	11.2813	11.815	11.7507	11.8701	12.6763	12.9642	11.9935	13.1502	11.7663	12.0463	11.9377	11.7564	12.6048	12.1578	11.9326	12.5171	12.0862	11.656	11.4749	12.3262	11.8501	12.6578	11.2391
200978_at	12.4197	12.2474	11.9885	12.3403	12.1497	12.5714	12.0728	12.0257	12.4365	11.8994	12.2573	12.4684	11.1943	12.4219	11.398	12.4086	11.887	11.5675	11.7423	12.3345	12.6417	12.2276	11.6329	12.6279	11.3106	12.544	11.6395	12.4507	11.8575	12.6074	12.566	12.5336	11.9476	12.2413	12.444	12.4269	12.499	11.9162	9.29469	10.4077	11.909	10.3019	11.8809	12.2474	11.2968	12.3968	12.133	12.4175	12.0238
200979_at	9.2021	9.77112	9.14378	8.14838	9.18234	9.21536	8.92871	9.11096	8.78488	7.93844	9.28073	9.57149	8.17756	9.38911	9.30085	9.55696	10.0349	8.914	8.65551	9.57408	9.38027	8.42896	9.8577	9.24861	9.66983	9.9153	9.7971	9.40902	9.3844	9.30608	10.1624	9.383	8.88506	9.59161	9.39805	9.69345	9.66383	9.82516	8.54514	9.13501	9.61407	9.46305	8.46804	8.92255	9.24511	9.661	9.04113	9.31456	9.67631
200980_s_at	11.3472	11.6132	11.036	11.334	11.0237	11.1227	10.99	11.5009	11.6849	10.8409	11.5897	11.8395	10.9736	11.3947	11.3119	11.5859	11.629	10.6879	11.3622	11.7479	11.1059	10.4944	11.3926	11.1692	11.8913	11.2691	11.2465	11.6985	11.2782	11.0897	11.2948	11.2834	11.7269	11.2444	11.0986	11.6765	11.879	11.6821	11.8546	11.2255	12.5193	12.0862	10.9101	11.1849	11.4507	11.6778	11.1445	11.1145	11.264
200981_x_at	12.6154	13.5947	12.1803	12.5965	12.8866	12.7383	12.5543	12.9531	12.212	13.0741	11.4917	12.7068	12.5687	12.777	13.3929	13.1216	12.5612	13.7163	13.2438	12.8696	13.0778	13.1979	12.3968	13.1941	12.3924	12.6229	13.0975	12.8664	12.7467	12.994	11.6041	11.3408	12.7356	10.5747	12.8957	12.7892	12.8087	12.5498	11.0326	11.8886	13.382	10.8973	13.1817	12.9133	13.0341	12.7925	13.13	12.3733	12.3105
200982_s_at	8.35007	7.50242	7.76187	8.92175	10.1284	11.5662	10.4542	10.9296	7.88219	9.55696	7.67205	7.55025	9.77018	9.25173	9.9066	8.96746	10.1404	9.54036	10.0879	9.17783	11.085	10.5478	10.7965	8.82806	10.0596	8.60039	10.5516	9.23209	9.03374	11.2295	8.27039	9.03294	9.42343	6.44737	10.6332	8.15852	8.63387	8.7932	9.65862	8.11946	8.82515	10.118	9.93789	9.84683	8.34848	7.79499	10.9695	8.32124	10.7339
200983_x_at	11.5107	10.6767	11.6588	11.7663	11.1374	10.4483	9.5258	9.77977	10.5406	12.2276	9.77659	11.2117	11.8655	11.0326	11.7465	11.0551	11.3077	11.9761	11.3254	11.3033	10.6	11.8438	11.6508	11.4713	10.9987	11.6838	11.5374	11.4436	11.6185	11.2037	10.2233	10.2435	11.3472	10.481	11.1117	11.4234	10.4168	10.9101	10.383	11.815	10.2435	10.7073	10.8355	11.7254	9.43668	11.1183	10.9774	10.329	11.5094
200984_s_at	10.2995	9.8351	10.1761	10.5702	10.3545	10.7058	8.23218	8.12542	8.02128	11.3716	8.61045	9.96353	10.0079	10.185	10.5255	10.3025	10.1443	11.0021	10.5379	10.1461	10.4343	11.6971	10.0689	10.418	9.57863	10.8592	10.8441	10.1796	10.7325	11.036	9.38527	9.02838	10.529	9.01454	10.3901	10.6702	9.91743	9.68522	7.75327	10.0499	9.33565	8.10773	10.4756	10.8741	8.31295	10.0168	10.51	9.15241	10.8474
200985_s_at	11.0677	11.1097	11.314	10.8847	11.3506	11.7663	9.83866	9.39851	10.9677	11.3588	10.3794	10.9042	10.9472	11.1565	11.1611	10.9863	11.1527	11.8163	11.3738	10.8773	11.5129	12.4417	11.3199	11.0263	10.693	11.5323	11.4702	11.0246	11.4952	11.8136	10.8046	11.1059	11.0209	10.5683	11.4047	11.4037	10.7942	10.61	9.82412	10.7361	10.5669	9.44755	11.8316	11.5583	9.74849	10.9397	11.5936	10.9764	11.1137
200986_at	8.45012	8.91731	8.31261	9.50616	10.4015	10.8838	7.72147	7.4274	8.33139	9.41618	7.95596	9.43709	7.355	9.00208	8.66044	10.0693	10.0467	9.36824	10.61	8.8094	10.4277	12.4733	9.96514	8.06944	10.2103	9.00918	9.58817	8.98551	9.40651	10.4542	7.66528	7.78048	9.8612	5.5508	10.7043	8.15149	9.03294	8.8094	9.71795	9.46926	8.80856	9.35118	11.4097	10.0278	8.2112	7.96811	11.7616	8.38002	13.0411
200987_x_at	8.26353	8.34058	7.83971	9.48698	8.71013	8.46035	8.43883	8.75918	8.67745	9.18557	9.30831	8.03438	8.07903	8.34934	8.51918	8.06452	8.48892	8.98628	8.51028	8.53702	8.26244	8.24	8.2431	8.49398	8.11108	8.91607	8.78614	8.23735	8.57469	8.32084	8.43205	9.06019	8.26353	9.22906	7.99595	8.29362	8.1152	7.9575	8.56968	8.23629	9.41128	8.12887	8.31724	9.29427	8.3001	7.9793	8.70094	8.05298	8.60226
200988_s_at	6.91104	7.4762	6.04715	6.64711	6.48713	7.02786	6.60626	6.67651	6.79277	6.3862	6.47488	6.9092	6.60219	6.86938	6.43209	6.99888	6.84377	6.76578	6.44952	7.56094	7.01795	6.746	6.84618	6.95394	7.17625	7.48927	6.94577	6.82564	7.29159	6.95288	6.23755	5.95192	6.3964	6.07	6.65195	7.12639	6.82564	7.20044	5.82622	6.87655	7.17021	5.76676	6.82373	6.89851	6.80222	6.91136	6.63373	6.29682	6.22742
200989_at	12.1786	11.9761	12.28	12.4533	12.9716	12.2196	12.9462	12.4969	12.5125	12.5741	13.2392	11.9377	11.4562	12.4365	12.5838	12.0191	12.7925	12.0157	13.1465	12.2353	12.0273	12.8449	11.4702	11.8809	11.6132	12.0035	13.0741	11.8994	12.0804	12.133	12.8419	13.0341	11.9589	12.3665	12.2196	11.8179	11.7821	11.792	13.0937	12.0447	12.4802	12.4754	13.1941	12.5741	11.9492	12.2573	12.9194	12.7212	12.3557
200990_at	9.42988	9.93834	8.59642	10.1887	9.81707	10.2569	9.68362	10.5215	7.80435	10.5478	8.75918	9.79368	11.2866	9.46023	9.72372	9.64511	10.0689	10.3515	10.0753	10.3777	10.2271	9.45163	10.6137	10.0704	11.0651	9.57774	10.1365	9.89855	9.97003	10.001	8.43553	8.23218	9.74624	7.35805	10.1601	9.71844	9.67875	10.1669	10.6659	11.141	10.5784	11.2284	9.9153	9.67498	10.1538	9.33693	10.0435	9.32315	9.17024
200991_s_at	9.99682	8.5132	8.79524	9.77514	9.60679	10.1089	9.40568	10.5425	7.81145	9.8431	7.43701	9.35862	10.3715	8.86518	9.46112	9.92966	10.1912	9.82961	9.85686	10.0079	9.78082	10.1036	10.4211	9.77802	10.6171	9.92327	9.89751	9.98195	10.0895	10.1	9.15983	7.73413	10.0228	8.26572	9.74675	9.96165	9.91794	10.2441	8.05775	9.41211	8.51769	8.96334	9.19482	10.018	8.42254	8.8541	9.77708	8.96455	10.1887
200992_at	9.94118	10.3759	9.47381	11.3517	10.4647	10.8798	9.65675	9.27589	9.64007	11.3232	10.9423	9.5691	10.9406	9.9034	11.4702	10.1111	9.3552	11.2927	10.7356	9.54751	10.3683	10.129	9.39902	11.2368	9.17336	9.89855	11.3588	9.44593	9.92014	11.1952	10.4654	10.2871	9.81904	10.7942	10.3449	9.61744	9.93834	9.14763	9.88005	9.45076	10.7829	9.42763	10.0911	10.9165	10.0988	9.22655	10.1146	10.0425	10.3315
200993_at	10.2551	10.9312	9.18858	11.4904	10.2422	11.3892	9.25395	9.29629	8.84562	11.4484	9.80673	9.82707	10.3329	10.6007	11.2691	10.3084	9.21656	11.5702	10.8878	10.1072	10.7592	10.3842	8.47156	10.9863	8.3949	10.3806	11.4128	9.74675	10.5269	11.3622	9.54618	8.99164	9.23124	9.88747	10.7754	10.0371	10.1612	9.16299	6.4326	6.77043	11.0398	7.84456	9.81904	10.7851	10.4388	9.4375	10.0601	9.26745	10.6782
200994_at	10.2064	11.561	9.84745	11.1236	10.5215	11.4047	10.3001	9.82762	10.9338	10.8965	12.1295	10.3888	11.3969	10.8263	10.966	10.3735	10.2159	11.6534	11.398	10.5332	11.0297	10.4211	10.0748	10.7013	10.0365	10.6257	11.2567	10.1083	10.5921	11.4369	10.8862	11.1508	10.055	11.3881	10.9042	10.0874	10.2501	10.0186	10.8016	9.39722	11.89	10.203	10.5182	10.5501	11.4679	10.3901	10.7912	10.7462	10.4686
200995_at	8.5282	9.87533	8.3986	8.62877	9.26323	10.4003	9.58234	8.38318	9.98702	8.70336	10.9712	8.43088	9.50757	9.03575	8.32729	8.30993	9.43842	9.29766	9.29334	8.49697	9.54355	8.57162	8.92094	8.66115	8.73684	8.87028	8.88093	8.42404	8.98515	9.66297	10.26	9.81904	8.07985	10.4238	9.11936	8.46842	8.2558	8.49776	9.44755	9.46535	10.6305	9.88005	9.44804	8.47392	9.95897	8.83258	8.94734	10.3322	9.13246
200996_at	11.9377	12.0035	11.3021	12.3282	12.2179	11.5583	12.5125	12.5995	10.8482	12.4127	11.1227	11.4323	11.4917	11.9025	12.4923	12.1072	11.7134	12.0122	12.3345	12.1222	11.6917	11.1192	11.2313	12.4708	10.7858	12.3123	12.3531	11.8485	12.1557	12.2276	11.652	10.98	10.9644	11.3643	11.7646	11.8839	11.7646	11.3352	11.2813	10.9371	11.0943	11.0288	11.1005	12.5035	11.0121	11.4392	11.1183	10.7919	11.1201
200997_at	10.036	9.45979	8.98837	9.63555	9.43582	9.90715	9.41883	10.001	8.67293	10.0684	8.88373	9.82516	10.8568	9.59057	10.2091	9.5523	9.95149	10.3462	9.74991	10.3462	9.89751	9.76201	10.5228	10.0124	10.9363	9.59161	9.5528	9.99393	9.8938	9.53546	8.61079	8.66805	9.86219	8.89133	10.0035	9.94118	9.70145	10.1502	10.7886	10.4986	9.92917	9.62853	9.39805	9.94568	9.71512	9.28649	9.49869	8.44067	9.62106
200998_s_at	10.7448	9.72719	9.6657	10.7367	10.1312	9.72372	8.53982	8.80345	10.4993	10.292	10.7427	10.264	10.5929	9.86975	9.87069	10.4084	10.1875	10.5543	10.8987	10.6382	9.68941	9.68991	9.38864	9.85054	10.0228	10.3759	10.2227	10.3759	10.6702	9.64687	10.1544	9.28784	10.9363	10.2545	9.86732	10.7829	9.05737	10.4633	11.1293	10.7768	8.91895	11.0147	9.56623	10.267	8.92682	10.4161	8.86671	10.2652	9.51766
200999_s_at	12.3345	11.9377	11.7779	12.1923	12.4197	11.2323	12.1406	11.6821	12.4197	11.4161	12.9133	12.2754	12.7494	11.6753	11.4333	12.2592	12.0676	12.0496	12.7181	12.4219	11.7576	11.5828	12.1884	11.3385	12.273	12.5035	11.824	11.9395	12.3472	11.4702	12.8696	12.3904	12.212	12.444	12.1598	12.541	11.1381	12.6203	13.3308	12.9601	11.5838	13.5005	12.1674	12	11.6602	12.5817	11.2126	12.5915	10.8887
201000_at	8.94857	9.39722	8.81194	9.87216	9.36166	9.737	9.20342	9.61498	8.62917	9.50531	9.65764	8.88013	9.57774	9.05208	9.89492	9.19824	9.29857	9.78477	9.95999	9.26145	9.61311	9.71606	9.67918	9.56811	9.87111	8.99995	9.09179	9.51718	8.86558	9.70496	9.3132	9.28823	9.55696	8.92094	9.43668	9.39722	8.82359	9.24019	10.0035	9.97161	10.0516	10.5887	9.72332	9.51895	9.77895	9.01094	10.1072	9.38027	9.78025
201001_s_at	9.7055	11.5988	10.3482	10.3146	10.8646	9.86428	10.7325	10.5033	11.3063	11.0129	11.7982	10.0069	10.7397	10.5413	11.179	9.48509	10.4735	11.1595	11.179	9.94474	10.0521	9.84792	9.85864	11.0105	9.49869	9.71371	10.2676	10.0168	9.95257	9.84843	10.5373	10.9962	10.0832	10.9652	9.87746	9.737	9.41933	9.68268	11.9443	10.3207	12.1204	10.914	10.5297	10.7118	11.3738	10.2349	10.8677	10.5543	9.95517
201002_s_at	11.2834	11.792	10.705	10.9712	11.3318	11.5715	11.4037	11.6239	10.1053	11.5873	10.7173	11.3158	11.7338	11.2721	12.071	11.314	11.6765	11.7616	12.115	11.3926	11.4963	11.445	11.5988	11.6508	11.9179	11.1652	11.5988	11.238	11.5413	11.5897	10.0971	9.83309	11.2794	9.27589	11.4279	11.3693	11.3385	11.6251	11.2117	11.7175	12.0463	11.2752	11.4867	11.5815	12.0157	11.3472	11.7982	10.8417	10.7965
201003_x_at	10.3649	9.36733	9.78855	10.1578	9.37016	8.89845	9.20802	9.13745	9.95848	9.90878	9.94892	10.3945	10.8362	9.41883	10.0622	10.4654	10.1699	9.57055	10.6811	10.9944	9.15368	9.44593	10.361	9.84212	10.8239	10.2945	9.48698	10.5501	10.7339	9.56331	9.24118	9.51246	9.89802	9.98262	9.64007	10.1642	10.5582	10.8838	10.0988	9.96569	9.72332	10.1089	9.34165	9.80726	8.95517	10.447	9.51995	9.79653	9.31812
201004_at	12.3858	11.7564	11.1079	12.5237	11.893	10.9626	10.9626	11.5504	10.902	12.9746	10.3031	12.057	12.6126	12.1276	12.2903	12.2002	12.4585	11.8994	12.9567	12.3321	11.7465	11.5885	12.7892	12.5543	12.3045	12.3365	12.5766	12.9462	12.7068	11.7588	10.9363	10.5114	12.2517	10.2007	12.1425	12.1637	11.7951	12.7439	11.8913	12.2754	11.4495	12.8172	11.3285	12.5125	12.6627	11.8346	12.6819	11.1227	11.8136
201005_at	13.711	13.6769	13.2988	13.3872	11.9655	12.5382	11.2496	11.4963	12.3146	13.5213	12.0257	13.1768	12.8806	13.1584	13.6059	13.7901	12.3236	13.7799	13.1336	13.5061	13.1979	11.6239	12.1557	13.285	11.9492	13.7589	13.6547	13.3983	13.4584	13.0202	12.8504	11.7187	12.7181	12.6554	13.2661	13.5005	13.6393	13.2392	11.9655	10.8911	12.1369	11.2237	12.371	13.573	12.8696	13.1136	12.1276	12.8504	11.5873
201006_at	5.95798	5.88993	5.42673	5.76624	5.91868	5.80061	6.32435	5.83183	5.41082	6.06055	5.87039	5.95997	6.21207	5.81965	5.9999	6.14877	6.26388	5.87798	5.80325	6.20068	5.92198	5.74645	5.98721	5.88741	6.2304	5.96691	5.91775	5.93139	6.26882	6.12583	6.0293	5.60492	5.80689	5.93234	6.0293	6.17484	5.79017	6.1565	6.17127	6.0878	6.14858	6.94418	5.54268	5.86432	5.87341	6.13396	5.77847	6.20068	5.90707
201007_at	11.5988	11.1087	12.0343	11.2607	11.6698	11.6588	11.5804	11.4607	11.824	11.1145	11.6805	11.8976	11.2203	11.7225	10.8592	11.6434	11.5911	11.1201	11.4517	11.9126	11.5569	11.8546	11.4484	11.0566	11.3881	11.5859	11.0038	11.7079	11.4495	11.7465	11.398	11.333	11.7737	11.6929	11.6508	11.8546	12.284	11.5545	11.1849	11.1663	11.0307	11.5804	11.5265	11.7338	11.4222	12.177	11.3727	12.0103	12.5213
201008_s_at	11.1391	9.01622	11.3285	10.9608	9.93331	11.6641	10.6236	11.3495	11.0201	11.197	8.98837	10.6839	11.1173	10.5708	10.2787	10.625	9.96165	10.0917	9.77276	10.6519	11.1925	12.0862	11.4725	10.3855	10.9644	9.59915	10.5557	11.3643	10.392	11.4381	9.8853	10.3533	11.4586	8.19474	10.7703	11.2866	11.3106	10.4619	9.46305	11.4222	9.36824	9.8991	10.7783	11.2794	10.6575	10.0809	10.129	10.2319	11.5569
201009_s_at	12.4684	10.3689	12.5498	11.7054	11.4607	12.7649	11.319	12.4708	10.9155	12.371	8.48929	11.9292	11.8361	11.724	11.0823	12.28	11.3716	11.0906	11.1137	11.824	12.3146	13.1423	11.9809	11.4917	11.5351	11.0406	11.4867	12.5171	11.4749	12.4923	11.0601	11.0004	12.9365	9.14517	12.1695	12.4969	12.5766	11.5556	8.40394	11.5265	9.76769	9.06364	12.0938	11.8623	12.0072	10.9445	11.507	11.086	12.2592
201010_s_at	13.4536	12.0822	13.0741	12.1006	12.4175	13.4639	12.6705	12.8866	11.9809	12.7676	10.125	13.0065	12.6417	12.9133	12.0882	13.4085	11.7951	11.7678	12.2196	12.7097	13.3072	14.1821	12.9097	12.133	12.2963	12.3924	12.693	13.2206	12.6229	13.5374	12.0882	11.18	13.1502	9.90601	13.0975	13.2988	13.6821	12.6126	10.0895	11.3274	11.2444	10.6186	13.5374	13.1216	13.6281	12.4242	13.1584	11.4975	13.0554
201011_at	10.9908	11.238	11.0559	11.3199	11.4001	10.6014	11.4892	11.298	11.445	11.2255	11.2444	11.1315	11.3485	10.8409	11.2255	11.0201	11.815	11.3485	11.4037	11.7024	10.9712	10.5893	11.3947	11.3274	11.7564	11.3485	11.2255	11.3632	11.4551	10.5126	11.4892	11.6408	11.5156	11.5465	11.003	11.2824	10.9329	11.5751	12.2688	11.8517	11.3451	12.0326	10.6456	11.0218	11.2444	11.4507	10.8804	11.2077	11.4425
201012_at	9.81807	11.0916	9.61407	11.8994	12.4778	11.7309	8.85458	8.76463	10.5661	11.6277	10.6643	10.1935	9.81904	12.1962	11.7951	11.1897	10.856	11.7423	12.6048	9.73891	11.5911	13.2754	9.8111	10.1466	8.30952	11.2001	11.6329	10.1856	10.6264	12.4365	9.8922	11.2402	10.1359	10.3416	11.8688	9.79411	10.0709	9.11225	8.36952	7.62886	10.4205	8.64512	12.6599	11.8179	9.45707	10.1738	13.1817	10.7672	10.5564
201013_s_at	9.52048	11.5595	8.77656	11.1809	10.0883	8.89251	9.71076	9.33826	9.82807	10.1341	11.6685	9.74377	9.37616	10.0392	10.4035	10.0446	9.71076	10.8426	10.2091	10.3939	9.38816	9.00163	8.903	11.0961	9.1074	10.5921	10.9132	9.79212	10.0693	10.0005	10.4872	9.65675	9.15278	11.0668	9.86428	9.90715	9.80165	9.46066	8.33726	8.18865	10.8655	9.28073	10.0255	10.1705	11.3693	10.0285	10.2435	10.0301	10.2611
201014_s_at	8.37533	10.4155	7.0696	10.9873	9.23969	7.81629	8.18439	7.94037	8.1535	9.77851	9.41618	8.5413	8.65826	8.50991	10.4362	9.10526	8.33796	9.79259	9.37274	9.29512	8.23773	8.02397	7.10203	10.4388	7.77228	9.99348	9.95044	8.51651	9.24912	8.85689	9.07795	7.02053	8.06047	9.39722	8.71567	8.87258	8.58463	8.23181	6.4726	6.49796	10.3078	7.29324	8.26089	9.60814	9.86477	8.56156	8.98027	7.7772	9.44199
201015_s_at	10.4831	9.34297	11.1527	10.4439	9.44894	7.72015	9.67168	9.97114	8.62635	10.5936	7.42097	10.4619	11.0422	9.51766	10.0014	10.3061	10.6938	12.092	10.0202	10.5858	8.91607	8.02242	10.4647	9.89492	10.6193	10.1862	10.679	10.7851	10.8355	8.80308	9.30963	8.83905	11.0751	8.9307	9.54801	10.721	10.4619	10.8757	9.77659	11.0762	10.4257	9.60576	8.66685	10.3031	9.9249	10.4244	9.33006	9.67028	8.90649
201016_at	9.24962	10.8362	9.17606	10.5721	9.90393	9.44546	9.23076	7.82797	9.19347	10.1466	10.5791	9.03952	9.29112	9.59679	10.4084	9.77421	9.2709	9.66477	10.1197	9.41701	9.13792	8.66719	7.93249	10.2646	7.86273	9.90821	10.2903	8.84304	8.92952	9.29551	9.93331	9.59871	8.02048	11.028	9.15774	8.98628	8.92764	8.8188	9.71946	7.09506	10.8466	8.46351	9.51449	9.60006	10.4211	9.43795	9.96103	9.71076	9.57149
201017_at	8.87028	9.2228	6.44931	9.74624	6.63006	9.70782	6.28848	6.69232	5.87239	8.63469	5.71427	7.80673	8.01351	8.23808	9.19864	8.76538	6.94927	8.72794	8.11667	7.52634	8.5928	7.64816	6.76578	9.40341	6.96704	8.09947	9.43407	7.47584	7.80927	8.51179	6.46889	6.40626	7.58684	7.3693	8.99995	8.59521	8.09833	7.28341	5.59094	6.93491	8.17569	6.01676	7.27678	8.80691	7.54504	6.59067	7.87789	5.81737	9.56434
201018_at	9.9045	11.0943	9.6262	11.028	9.51397	10.8638	8.96628	8.6899	9.77162	9.26794	9.95999	9.78368	9.471	10.3783	9.83561	10.4413	9.48509	10.3271	9.87956	9.49392	10.423	9.60576	8.77488	9.93579	8.03662	10.1099	10.887	9.37754	10.0035	10.5406	10.2476	10.0499	9.18513	10.5154	10.1982	9.75746	9.88428	9.6262	7.82121	6.78431	10.3616	8.96214	9.62989	10.2611	11.0677	9.62797	10.498	10.3441	10.1711
201019_s_at	10.6229	11.8425	11.1154	11.3804	11.4462	11.376	11.3363	11.0121	11.4529	11.0618	11.8485	10.563	11.3935	11.266	11.1585	10.9438	11.0368	11.2047	10.9108	10.7894	10.9423	10.1912	10.7546	11.3096	10.6627	10.6846	11.5168	10.7096	10.6651	10.6819	11.421	11.7024	10.6022	12.2452	10.8614	10.6063	10.2047	10.8608	12.8203	10.2682	11.5775	12.6442	10.8554	10.6546	11.6629	10.5392	11.1871	11.6508	11.0627
201020_at	10.2343	10.0146	9.31996	10.6968	8.97366	9.58337	8.24588	8.40131	6.98071	10.4973	7.73337	9.59256	8.71936	9.43178	9.81365	9.74474	8.91026	9.53203	10.3629	9.51625	9.81707	10.1279	7.95354	9.85435	7.85857	9.99297	9.9223	9.97387	9.46353	10.1162	8.02324	6.68866	9.72865	8.00475	9.83969	9.82161	10.2337	9.43582	7.41395	7.06735	9.16602	6.6163	9.18901	10.0521	8.44456	8.95027	9.63503	7.89748	9.8577
201021_s_at	12.3146	12.6472	11.3451	12.7591	11.7309	13.6547	11.3485	10.9573	11.0733	13.0522	12.1865	11.4928	11.6821	11.8226	13.3872	12.3123	11.3598	11.9179	12.0309	11.5094	13.5162	12.5612	11.8329	12.9296	11.078	11.8976	12.8664	11.4798	12.0901	13.6281	11.7436	12.0625	11.9854	11.398	13.2528	11.6629	12.0764	11.105	11.5974	10.6923	10.9564	11.6792	12.1425	13.3258	10.7886	11.5569	12.0103	12.0676	11.4118
201022_s_at	13.7691	14.0018	13.7435	13.4192	13.6659	14.7401	13.3206	12.9601	13.6713	13.6004	13.8474	13.6117	13.2754	13.6992	13.8697	13.5882	13.3115	13.1502	13.2024	13.1768	14.713	13.9674	13.8474	13.6769	13.3206	13.4954	13.7274	13.382	13.527	14.6358	13.9267	14.3817	13.5625	13.13	14.4001	13.4383	13.527	13.2939	12.8058	12.8203	13.1257	13.1216	14.0495	14.129	12.9194	13.6942	13.8322	14.3018	12.3531
201023_at	10.59	10.9573	10.466	9.77467	10.4837	10.1699	10.9472	10.5221	9.51532	10.3689	9.87589	10.6415	10.0118	10.7256	10.7478	10.2787	9.5574	10.7455	10.6292	10.0938	10.5653	10.4504	9.80112	10.5174	9.06285	10.5033	10.7156	10.3735	10.2989	10.6093	10.072	9.38771	9.84898	10.0704	10.4762	10.3989	10.583	10.2349	7.74822	8.9753	9.72174	8.58882	10.1305	10.4931	11.5117	10.1175	10.5242	10.0487	10.0063
201024_x_at	11.1692	12.7439	12.8144	11.0535	13.0202	12.3883	13.5374	13.469	13.4795	11.1418	13.6881	11.6985	12.1786	11.9761	11.7079	11.2255	12.5861	12.3429	12.126	11.9903	12.115	11.3738	12.1712	12.212	12.5361	11.7175	11.5361	11.7383	11.5168	12.2234	13.0975	13.4584	12.1111	13.644	11.7054	11.3738	11.0897	11.6929	14.113	13.4584	12.7737	13.7381	12.5308	11.0969	12.21	12.0087	11.8256	13.3031	10.8409
201025_at	7.43308	8.1698	6.34006	7.46663	7.68511	8.36952	6.81065	5.66777	8.16798	7.57733	8.76988	7.59023	7.56462	7.64733	8.22412	7.37634	7.1124	7.53938	8.00663	7.7661	8.22448	7.21333	7.6318	8.27342	7.45524	8.01571	7.6558	7.40224	8.07985	8.4531	7.81145	7.66205	6.76578	8.76233	7.75327	7.55879	7.01314	7.50063	8.65396	7.70348	8.38638	8.5139	7.68253	7.846	7.7541	7.79642	7.66453	8.07525	6.85131
201026_at	7.34778	8.21395	8.44456	7.5487	8.23148	8.50991	9.47477	9.44199	9.06492	7.18236	9.00797	7.33664	8.15544	7.83053	7.77525	7.38252	8.23106	8.00258	8.13975	7.74038	8.03662	7.4496	8.26572	8.08126	8.43388	7.69487	7.65541	7.69786	7.68618	7.96501	8.82164	9.76568	8.10469	9.53355	7.66023	7.52223	7.36711	7.72117	10.2239	9.87533	8.14474	10.155	7.96888	7.38252	8.07751	7.91263	7.76972	9.22784	7.3301
201027_s_at	9.32478	9.90715	8.44568	9.70932	9.05981	10.1272	9.13627	9.28913	8.42758	9.91686	9.04718	8.86713	9.38726	9.12023	10.4952	9.47146	8.75231	9.83057	9.97974	9.44947	10.129	9.45033	8.63847	10.3551	8.35442	9.65724	10.029	9.26189	9.73844	10.8139	8.5413	7.3053	8.76949	8.67582	9.86784	9.36733	9.04963	8.99246	8.66888	8.12504	9.67028	8.95973	9.28868	10.0441	9.08788	8.82473	9.48509	8.32199	9.5295
201028_s_at	10.4762	9.42718	8.10323	11.3684	10.3214	11.0814	9.40865	10.0019	7.46522	11.2237	6.47335	10.0843	10.1502	9.96678	9.79964	10.7776	10.4135	10.6361	10.7325	10.6107	11.105	12.2754	10.5006	10.2374	10.2422	10.5425	11.579	10.5478	10.7783	11.6108	8.90819	7.39613	10.5604	8.02587	11.2323	10.5604	10.6498	10.2587	7.47802	7.6325	8.72994	8.4002	10.1813	11.2968	7.80639	9.42531	10.5564	8.15273	10.9066
201029_s_at	11.6838	12.1618	10.6738	11.9278	12.208	12.0693	11.5911	11.7369	10.702	11.9308	10.4817	11.9107	11.7937	11.9263	10.5134	11.9509	12.2157	11.8809	12.2903	12.0804	12.5361	13.0778	12.2517	11.1934	12.2353	11.8329	12.3302	11.8179	11.7663	12.6229	11.4484	10.9287	12.1884	10.5174	12.4393	11.9308	12.0343	11.7851	11.0209	11.2703	10.9837	11.5583	12.6705	11.7521	11.4185	11.8378	12.4086	11.0986	11.561
201030_x_at	11.7162	13.2708	11.1622	12.7356	13.2206	13.2939	12.7862	13.0444	12.7649	12.6522	14.0194	12.544	11.9542	12.7803	13.2939	12.6554	12.5193	12.2903	12.994	12.7992	13.1633	13.0702	12.4585	13.316	12.2276	13.1941	12.4969	12.3513	12.5102	13.1979	12.679	12.61	12.2234	13.6227	12.9567	12.0207	11.792	12.4315	12.8602	11.9745	13.9004	12.8538	13.0975	12.6389	13.5826	12.4857	13.5882	12.4946	11.2597
201031_s_at	11.7383	12.5213	12.4291	11.9395	12.4969	11.674	13.2708	12.8355	12.1497	11.6805	12.7737	11.9025	11.8744	12.2609	12.0954	11.7966	12.2609	11.9871	11.8546	12.1168	11.9871	11.9492	11.8839	11.9655	12.2924	11.9871	11.9217	12.0326	12.0035	11.6877	12.4036	12.3774	12.0513	12.1618	12.1276	11.652	11.8438	11.9983	12.1731	11.8775	12.3236	11.9075	12.5766	11.334	12.8121	12.2819	12.1674	12.3557	11.7678
201032_at	10.8646	11.3674	10.9729	9.99034	10.9254	9.78082	10.9677	11.2444	10.8489	10.2817	10.7248	10.8965	11.2703	10.6278	10.329	10.4693	10.6583	10.6526	10.7927	10.8554	10.83	10.5201	11.1576	11.0165	11.0482	10.6171	9.83921	10.4408	10.9247	10.7552	10.5451	10.4077	10.7164	10.8995	10.6526	11.1595	10.7994	11.1652	11.8286	11.5775	11.481	11.2505	11.0906	10.6382	10.7309	11.0627	10.9917	10.9042	10.1699
201033_x_at	14.7778	14.8893	13.8746	14.9338	14.7037	14.4716	14.357	14.6128	14.1648	14.9015	14.3148	14.8893	15.0998	14.7037	14.6609	14.9015	14.687	14.8068	14.864	14.8068	14.6698	14.6041	14.687	14.6128	14.7577	14.7577	14.9777	14.7868	14.8068	14.6954	14.2164	13.6393	14.6041	14.1421	14.6954	14.8422	14.8535	14.7664	14.0855	14.5461	14.8187	14.7037	14.4716	14.7664	14.9015	14.5896	14.6196	14.0247	14.4586
201034_at	12.4461	12.5147	11.9427	12.6178	12.3453	10.3322	12.3858	11.8329	12.541	12.3365	12.6154	12.4291	12.1923	12.3644	11.8823	12.5861	11.1183	12.4219	12.2555	11.8107	11.7993	12.826	10.9599	12.3946	10.7318	12.2669	12.3146	12.2196	11.8329	11.5388	12.2234	12.1865	11.9885	12.8449	12.1445	12.126	12.5638	11.8081	9.53951	9.02018	12.1536	10.7522	12.434	12.208	13.0306	12.5035	12.3429	12.4036	11.0986
201035_s_at	10.1935	9.88476	9.58387	10.1862	9.66149	9.45478	9.87802	9.7025	10.122	9.95517	10.0843	10.1359	10.0827	10.1491	10.8528	11.2203	10.5195	8.5599	9.88697	10.6709	9.38726	9.77977	10.451	10.5866	10.5392	10.4395	10.0202	10.9197	10.0186	9.40824	10.1665	10.1209	10.7808	10.595	9.37485	9.88853	10.9599	10.8671	10.6908	10.238	9.62797	10.3515	10.0505	10.0864	9.56623	10.2132	10.3855	10.1111	10.9677
201036_s_at	10.6078	10.9695	10.9011	10.2404	10.2981	9.70834	10.5683	9.91022	11.4025	9.92966	11.3363	11.1916	10.6165	11.1879	10.4872	11.3816	10.9669	8.64157	9.28599	11.2295	10.3894	10.0124	11.4085	10.6313	11.2517	10.8638	9.87956	11.1454	10.3722	9.76151	11.7039	11.3385	10.3565	11.6877	10.3663	10.6997	11.4246	10.9846	10.9764	10.5689	9.92545	11.6145	10.179	10.4709	9.5958	11.4855	10.3405	11.2056	10.9784
201037_at	10.1699	9.62156	10.3855	11.0288	9.99842	11.7321	9.98642	10.3073	9.94892	9.83309	9.95624	9.92431	10.8724	10.2361	11.2264	10.4843	10.4244	10.721	11.1097	10.1722	10.6724	10.0074	10.341	9.75648	10.6716	10.7957	10.7318	10.6137	10.9687	12.097	10.0562	10.3635	10.2404	10.3596	10.721	10.7188	10.6731	10.4003	10.3361	10.7089	10.3565	10.7808	9.9077	9.94177	9.55793	11.1117	9.98804	9.91637	8.7932
201038_s_at	8.53938	8.93713	8.51471	7.93249	8.65755	8.07713	9.28122	8.77656	9.20976	7.88779	8.61744	8.4735	8.70253	8.6786	7.51315	8.69816	8.59682	8.3562	7.73649	8.64269	8.64724	8.20358	8.53234	8.07713	8.35941	8.42092	8.53982	8.38002	8.48345	8.40131	8.94395	9.0887	8.25393	9.31411	8.47274	8.42715	8.41045	8.73364	8.17947	8.5083	8.85051	8.39174	8.32836	8.07785	8.92383	8.92797	8.58074	9.12711	8.01763
201039_s_at	8.25621	7.97706	8.09677	8.83287	9.12023	9.69247	8.69816	9.60393	7.99297	9.04203	6.43383	8.09569	9.65205	8.59168	8.94938	8.46728	9.4434	8.88219	9.02838	9.29374	9.22453	8.05965	9.63187	9.59396	9.69696	8.26428	8.67258	9.02922	8.76233	8.83834	8.41818	7.99812	9.16687	8.96334	8.71637	8.82473	8.37373	9.03374	9.69143	10.0545	9.40151	9.92327	8.97052	8.809	8.60226	8.45196	8.63347	8.86019	8.95558
201040_at	8.79162	8.63847	9.38387	9.67631	10.3836	10.7118	10.0589	10.7134	9.36581	9.50175	9.08091	8.68561	9.4248	9.08135	9.10969	9.00666	9.78423	10.1347	9.82412	9.42623	10.4129	10.2103	10.6879	9.18148	10.1279	8.73033	9.96103	9.63809	8.94144	10.4555	8.93788	9.9223	10.0118	8.5537	9.51943	9.03575	8.99453	9.4579	9.86732	9.49208	8.90989	9.82856	9.94118	8.98674	9.23604	8.55285	10.0617	9.48205	10.0482
201041_s_at	12.5237	11.333	11.9964	12.9133	13.0235	14.2532	10.28	10.5796	11.0832	13.3206	11.8944	13.0235	9.25666	12.6074	12.3086	13.7216	12.0938	11.2618	12.9296	11.2391	13.3308	14.3506	11.6384	12.1536	11.0156	12.2353	12.2688	12.2883	13.7163	14.1987	11.2018	11.8501	12.3968	9.51532	13.5115	12.5467	12.61	12.4269	9.53	10.7608	11.5897	10.4069	13.5947	13.1091	12.1168	10.5661	14.1012	12.3472	13.7326
201042_at	6.47657	7.74	5.69417	6.83414	7.87674	7.26847	5.7888	6.16165	7.12936	8.03873	6.5747	7.12542	5.71525	7.61127	7.1786	7.34643	6.50271	6.86996	8.48305	6.59736	7.41219	8.61702	6.26882	6.71914	6.01987	7.156	8.14221	6.01455	7.07452	7.71576	5.27984	6.55399	6.99074	6.17898	7.32541	6.29277	6.38814	6.31481	6.68164	5.54602	8.41196	5.53511	8.97133	7.95204	8.15965	6.34377	8.9078	6.57525	9.52048
201043_s_at	7.56943	6.05247	5.88309	8.44639	6.34749	7.46449	5.87934	6.63057	5.81672	8.85371	5.91743	6.08307	7.75746	6.90523	8.09298	7.61291	6.79082	8.02242	7.44415	7.34984	7.52741	7.36643	6.46933	8.06225	6.53009	6.65307	8.54383	7.21925	7.42215	7.72324	5.71145	5.69275	6.66308	5.86376	7.22311	7.10542	7.45982	7.02093	5.85656	6.01915	6.46757	5.5946	6.50902	7.93769	5.88506	6.21539	7.63329	5.6917	7.39023
201044_x_at	6.94927	5.99381	5.80939	8.59682	6.27542	9.59057	6.88709	6.91957	6.62419	9.96466	6.65423	7.10474	6.25709	6.7785	7.85119	8.26393	7.01378	6.72346	6.83068	6.43536	7.14978	10.0344	6.77727	7.60025	6.84976	6.46958	7.18846	6.88192	9.57498	9.82856	6.65669	5.9403	7.04899	6.89755	8.15544	6.93802	7.13333	6.91891	7.72181	6.87025	6.29899	6.93802	6.5848	8.44107	6.27515	6.5236	7.99122	7.19362	10.043
201045_s_at	5.7051	5.69241	5.94549	5.74356	5.8678	5.51835	5.91481	5.6267	5.56879	6.10146	5.50118	5.55387	5.65711	5.57144	5.86717	5.75685	5.9435	5.94061	5.70565	5.60384	5.54988	5.69614	5.58865	5.80299	5.73505	5.66577	5.52721	5.48382	5.86448	5.75115	5.55068	5.30244	5.57741	5.65313	5.65013	5.71565	5.83653	5.52877	6.68041	5.69288	5.70252	5.4539	5.63795	5.76937	5.78693	5.64287	5.61993	5.73468	6.1099
201046_s_at	10.1186	10.8701	10.3842	9.94834	11.0771	10.9827	10.8287	10.972	10.5817	10.2392	11.3506	10.6696	11.7162	10.3939	10.3789	10.4161	11.2546	10.5508	10.9754	10.8147	10.902	10.425	11.4507	10.8153	12.0343	10.3933	10.3001	10.4899	10.6988	10.645	10.5478	10.2325	10.7768	10.1813	10.5444	10.325	10.42	11.4867	11.8163	11.8286	11.201	12.21	10.8646	10.4542	10.8346	10.4451	11.0129	10.7427	10.2313
201047_x_at	12.2335	12.1656	11.7281	12.0191	11.5	11.8675	11.3221	10.9599	10.7894	12.0376	10.938	11.8744	11.6498	11.8378	12.6763	12.0412	11.8195	12.61	12.1369	11.7576	11.9638	12.133	10.9506	11.8286	11.0114	12.115	11.7295	11.6159	12.1222	12.2535	11.6997	11.3684	11.9411	11.6904	11.7495	12.0882	11.887	11.6342	10.7494	10.8482	12.3002	10.5366	12.2294	12.4733	11.8886	12.0054	12.057	11.268	12.1731
201048_x_at	6.60275	6.10072	5.98397	7.34256	5.86703	6.0039	5.95768	5.80622	6.23229	7.04339	6.48947	6.03424	6.26991	6.19823	7.62221	6.42887	6.1818	6.99074	6.25872	5.97675	6.06255	6.06836	6.14838	6.62925	5.76676	6.09228	6.39386	6.13319	6.47657	6.25221	5.50927	5.62311	6.09103	5.92212	6.26952	6.25751	6.38222	5.93614	6.96704	6.81559	6.13788	6.04782	5.78503	7.18339	5.71721	6.30169	5.93429	5.85047	6.6639
201049_s_at	14.6282	14.7778	13.9845	15.0298	14.7664	14.3262	14.6358	14.7037	14.5315	14.9619	14.6782	14.6954	14.7979	14.687	15.0868	14.7577	14.6128	14.7577	14.8778	14.6782	14.6609	14.687	14.4128	15.0868	14.5671	14.687	14.7577	14.7979	14.6782	14.6041	14.4789	14.2472	14.6609	14.5062	14.7577	14.6529	14.7293	14.6358	13.7691	14.2835	14.9161	14.0495	14.7482	14.7577	14.7979	14.5736	14.6358	14.4001	14.4651
201050_at	8.44947	6.9055	7.71286	8.47118	7.9606	8.67937	7.5595	7.67322	8.61856	9.34982	7.82453	7.29566	8.88256	7.7772	8.66719	8.1668	7.97885	8.89207	8.41782	7.75778	8.23698	9.3995	8.77368	8.39287	8.98275	7.3408	8.34248	9.00075	8.75477	8.15544	7.79418	8.43922	9.11188	8.7141	8.58882	8.47236	7.9893	8.8364	8.61788	8.63589	7.50914	7.94318	7.88404	8.14333	6.5062	6.90734	8.75433	7.1747	9.19436
201051_at	10.6236	9.85197	9.34982	10.3322	10.2964	10.3001	10.1905	10.7703	9.40902	10.5392	8.75068	10.1077	10.4831	10.1237	10.3497	10.7851	10.3127	10.6988	9.99734	10.4205	10.5906	10.5873	10.0261	10.59	10.207	10.3435	10.8208	10.9066	10.6401	10.693	10.3207	9.42209	10.5471	8.79448	10.6338	10.7971	10.6	10.4193	10.1796	9.7189	9.86577	9.40478	9.69696	10.7278	9.72225	10.0328	10.425	9.81219	10.4316
201052_s_at	9.24063	8.26572	8.9921	9.97276	8.38597	8.93754	8.01192	8.44225	7.46591	10.7965	8.93943	8.93595	9.87589	8.4878	8.86137	9.19904	8.44411	9.41883	8.81839	9.26924	9.16391	8.96334	9.35821	10.5721	9.62106	8.85976	9.02635	9.31055	9.78955	9.508	7.77157	8.68054	8.43205	8.56116	8.94395	9.25832	9.38527	9.51943	7.36242	9.13841	8.12069	9.53728	8.39622	9.59726	8.83956	8.72717	9.07551	7.47083	10.2201
201053_s_at	9.50125	9.77162	9.68019	9.25702	9.79002	10.0344	10.2325	9.66757	10.3976	9.31547	10.8333	10.0106	10.2325	9.99451	8.70703	9.54271	10.0827	9.19347	9.07839	9.85592	10.1448	9.68571	10.1654	10.096	10.2494	9.62057	9.2026	9.19864	9.55508	9.68468	10.2422	10.5425	10.1232	10.0689	9.52907	9.87908	9.66794	9.96946	9.90192	10.6093	9.10929	10.6313	9.90139	9.35696	8.99164	10.0837	9.91229	10.4362	9.92172
201054_at	10.5451	10.9247	9.56676	11.5094	10.5914	10.9882	9.94118	9.80165	10.2611	11.148	11.5911	10.4381	10.7173	10.6115	11.1005	11.0165	10.2735	11.0389	10.768	10.2718	11.2752	11.238	9.85642	11.1585	9.89321	10.7301	11.4821	10.514	10.7986	11.2275	10.6968	10.0386	10.2459	10.563	11.199	10.7665	10.6798	10.5459	9.34297	9.19482	11.2275	10.2149	11.2163	11.2536	11.4025	10.51	11.1729	10.7148	10.7382
201055_s_at	7.60289	7.45876	8.13596	7.82832	7.82121	7.42636	7.84333	7.82311	7.01475	7.35699	7.64488	7.00245	7.37265	7.16683	7.37902	7.61728	7.76424	7.40081	7.34467	7.39723	7.02448	7.0077	6.86591	7.2589	7.49064	7.355	6.98858	7.30124	7.3909	6.99917	7.67566	8.71719	7.6014	7.92431	7.19837	7.19465	7.26673	7.15557	8.13596	7.47404	7.42135	8.03807	7.04371	7.27614	7.7076	7.32364	6.89755	8.40727	7.0557
201056_at	8.80386	8.54256	8.27416	7.87265	7.69717	8.39215	7.2462	8.1134	8.87063	7.25674	8.33904	8.61744	8.80736	8.15544	7.61328	8.22076	7.47728	7.84371	7.97291	8.04024	8.30804	7.80998	8.66079	7.95513	8.74385	8.16249	7.95552	8.21005	8.1535	7.90755	8.10362	9.47667	8.61198	8.23296	8.3417	8.54055	8.61156	8.64958	9.08743	8.94395	7.56355	7.87451	7.97002	7.74641	8.64809	8.75995	7.46663	8.34628	7.71504
201057_s_at	10.6687	10.0452	10.7058	10.7709	10.3405	10.5501	10.2144	10.3883	10.0938	10.449	9.41526	10.8504	11.3011	10.5033	10.3139	10.377	10.3849	10.1192	10.6345	10.5319	10.341	10.3545	10.8701	10.7203	11.3576	10.5557	10.4938	10.6887	10.7927	10.447	10.2307	9.51579	11.0038	10.5616	10.6179	10.6974	10.6767	10.9891	10.5134	11.4551	9.85592	10.7434	10.3428	10.2958	10.1029	10.577	10.2898	10.1485	10.0024
201058_s_at	9.07028	7.79898	8.74107	9.15544	10.7448	14.8535	9.13538	10.0386	8.03807	9.54229	7.8262	9.28299	7.94606	10.5269	9.09219	10.289	10.3176	10.2782	10.8024	9.03133	14.9338	12.4533	13.8697	8.66685	13.2896	9.99842	11.1275	8.69127	11.2107	14.5967	9.50886	10.7125	10.4619	6.06978	14.0018	8.48668	9.05516	9.77895	8.20319	9.08135	9.02061	11.1749	11.1333	11.9809	7.92832	8.28773	12.0496	11.9292	8.29395
201059_at	11.1729	11.4798	11.8715	10.3539	11.0584	10.4205	10.5478	10.5174	12.2276	10.42	11.6145	11.4196	11.579	11.1391	11.0906	11.0227	11.5312	11.3674	11.1117	11.2845	10.8046	10.6665	11.5625	10.1295	11.7982	11.3804	10.0063	11.1343	11.5885	10.7971	11.6083	11.7423	10.4899	11.141	11.0352	11.4085	10.9818	11.6083	12.4857	12.057	11.7752	11.9903	11.5203	10.6974	11.2411	11.909	10.9729	11.876	9.38956
201060_x_at	8.33182	9.03952	9.10969	9.08958	9.6905	11.5595	7.57346	7.0864	9.10486	9.83663	9.5523	8.54551	8.90989	9.22153	8.69728	8.99326	9.2768	8.66651	9.63372	9.13081	10.1387	11.1445	8.88418	8.64306	8.84191	8.50754	9.45478	8.2215	8.45842	10.0278	9.02751	10.1485	9.25666	9.13501	9.76201	8.20429	8.622	7.82906	8.8686	8.50685	8.77612	8.30885	10.9855	10.1017	8.74748	8.78171	10.5929	10.0392	11.238
201061_s_at	9.52323	10.5147	11.0805	9.67168	11.887	13.1546	10.5747	10.4654	11.5702	10.6022	11.3495	10.6575	11.3264	10.9784	9.4248	10.7586	11.9427	9.83106	10.8741	10.9271	12.1072	12.7803	11.7449	10.1341	11.4414	10.2429	10.8247	10.1824	10.317	11.7806	10.6879	12.4127	11.0643	10.2264	11.6251	9.68173	10.4063	10.1454	11.2948	11.0544	10.8101	10.9304	12.5013	11.0897	9.34472	9.80323	12.5193	12.0174	12.1536
201062_at	5.07605	5.25408	5.16867	5.13869	5.43835	5.61778	4.8218	5.0254	5.49178	5.13523	4.96532	5.16401	5.27821	5.20201	5.08908	5.27518	5.24549	5.0347	5.11875	5.09106	5.29146	5.2724	5.22853	5.24387	5.03018	5.12198	5.23025	5.11705	5.16209	5.20474	5.07707	5.25396	5.12766	5.23828	5.26017	4.85377	4.98592	5.12577	5.1758	5.2406	5.27897	4.90289	5.52457	5.12198	5.03404	5.12883	5.13617	4.91034	5.37913
201063_at	10.3683	11.0439	10.2258	10.8685	11.2742	10.5269	10.5914	11.0841	10.6895	11.201	12.2234	10.3361	11.4507	10.5929	10.8386	10.264	11.2713	11.1108	11.141	10.5676	10.3676	11.0888	10.8101	10.6702	11.1595	10.4015	11.3727	10.2652	10.4084	10.3233	10.9837	11.0105	11.1015	11.9694	10.6627	10.1929	9.69497	10.2806	12.434	11.5117	11.7213	12.7439	11.5323	10.6093	11.5675	10.6115	10.7894	10.8685	10.6285
201064_s_at	9.40737	10.1104	8.99995	10.3509	9.98081	10.2958	9.64732	10.051	9.27545	10.0392	9.8991	9.45663	10.096	9.86784	9.94992	9.72468	9.56014	10.338	10.4174	9.45389	10.0672	9.87908	9.29999	10.1987	9.58284	9.66893	10.7367	9.98862	10.2109	10.2787	8.726	8.71766	9.83411	9.32353	9.86169	9.54618	9.78588	9.80278	8.95558	9.32733	9.97657	9.02922	9.64732	9.56331	10.8887	9.33786	10.3836	9.94834	10.1438
201065_s_at	10.3271	11.086	10.3348	11.1952	10.7248	11.6602	11.0326	11.3825	11.1445	11.2651	11.0368	10.2337	11.3408	10.6257	11.1952	10.2545	10.3102	11.6434	10.9132	10.3876	11.7175	10.8663	11.2107	11.4986	10.7821	9.82566	11.0651	10.6643	10.5053	10.8554	9.9196	11.3086	10.238	11.085	11.0114	10.137	10.3728	10.0094	11.7356	10.5929	10.8132	11.6132	10.6511	10.8279	10.2622	10.0556	10.561	10.8176	10.9637
201066_at	10.6968	9.65956	9.82915	10.7005	9.90248	10.2903	9.92327	10.1284	9.64118	10.2964	9.26282	10.6887	10.423	10.0714	10.3709	11.0047	10.7776	10.5413	10.1982	11.0733	10.1887	9.30917	10.856	10.6456	11.4345	10.6115	10.1023	10.7903	11.1137	10.3201	9.38073	9.90296	10.4375	10.2041	10.4458	10.6546	10.8905	10.8426	10.4069	10.7942	10.5695	11.0055	9.43407	10.3482	10.2864	10.264	9.79605	9.70445	10.2764
201067_at	9.48882	9.69544	8.80308	9.69745	9.15774	10.0124	9.24373	9.19952	9.60626	9.45979	8.66295	8.96063	7.92722	9.36627	8.81755	9.28388	8.8415	8.75312	8.67704	8.9892	9.7662	9.77514	8.53577	9.19904	8.06867	9.64687	8.23513	9.43535	9.15732	9.88747	9.52626	9.33341	9.2764	9.05338	9.50847	9.63914	9.10035	9.06534	7.88512	7.84821	8.06225	8.06826	9.21904	9.38816	8.68907	8.79036	9.09556	9.08743	10.2285
201068_s_at	11.0509	11.815	10.5734	11.8395	11.5413	11.2391	11.0575	11.0733	11.2047	12.0191	11.7564	10.9792	10.8512	11.3285	12.1482	11.0788	11.0389	11.6027	11.5117	11.3086	11.5021	11.429	10.8592	11.8546	10.3521	11.6303	11.1861	11.2154	11.1201	11.4986	11.298	11.5009	10.6798	11.7779	11.2226	11.0601	10.8773	10.6988	11.0888	10.5013	11.7465	10.8693	11.445	11.6602	10.9729	11.1849	11.3947	11.1692	11.6083
201069_at	9.35606	10.595	9.19652	10.8919	10.8255	9.26236	7.81255	7.71431	9.72719	10.4756	10.2115	9.61498	8.26089	9.66246	9.7662	10.1192	10.3728	11.1839	11.7866	9.94377	10.0381	12.693	10.8255	8.46728	10.6408	9.35298	11.1585	9.58526	9.77112	9.90926	8.58532	10.4993	12.2002	6.37798	10.9165	9.05479	9.86065	9.82008	11.0575	10.6902	10.938	10.9736	12.0447	10.3302	8.82881	9.56811	10.9873	10.6401	8.31371
201070_x_at	9.25873	9.40198	9.81412	10.2058	9.78025	9.85916	10.13	10.9101	9.92172	9.83158	9.52094	9.33479	10.3728	9.80473	9.58045	8.73198	10.0202	9.62669	9.46629	9.57596	9.12023	9.34627	10.3735	9.80908	10.427	8.7431	9.6117	9.79558	8.89506	8.5036	9.59963	9.19026	10.4768	8.94395	8.95192	9.32315	8.85297	9.25666	10.2964	10.5645	9.34079	10.1905	9.08273	8.84036	9.12023	9.09219	9.35298	9.7433	9.67407
201071_x_at	12.5714	12.7356	12.3064	12.7126	12.5262	12.1962	12.5013	12.5013	11.8575	12.7591	11.9344	12.3665	11.5046	12.3262	12.8895	12.566	11.9603	12.9365	12.7155	12.0326	12.0744	12.7269	10.9182	12.8449	10.7156	12.4152	12.7043	12.3123	12.1884	12.3002	12.2214	11.5337	12.0822	11.4928	12.5193	12.3365	12.685	11.5518	10.1066	9.76459	12.0257	9.48739	12.6074	12.6599	12.6048	12.0531	12.4923	11.9344	12.1846
201072_s_at	7.84931	8.93903	8.80144	8.3265	9.03994	9.82259	9.20039	10.7529	8.726	8.45424	9.77514	8.39544	10.3908	8.34435	8.33763	7.65156	9.93696	9.16475	8.37657	8.95397	8.88637	7.33942	10.0435	8.9941	10.0124	7.85311	8.31448	8.54866	7.86236	8.74835	9.6713	7.2912	9.56098	9.74803	8.42167	8.37533	7.8079	8.75918	12.3321	10.577	10.1197	11.9964	8.53459	7.26277	8.87738	8.27194	8.01939	9.77618	7.8927
201073_s_at	7.10972	6.94066	7.01475	8.03732	6.73321	7.84783	7.1902	7.4108	7.36026	8.21045	7.14077	6.85736	7.22788	6.73837	7.82198	7.20982	6.86148	7.51802	7.07026	7.23023	7.04109	6.99948	7.14384	8.19627	7.24648	7.12767	7.73232	7.26375	7.44527	7.83446	6.9117	7.81523	6.98553	7.75522	7.35018	7.37327	7.05712	7.09849	7.69129	7.47293	7.0788	7.51141	7.30989	7.31806	6.58454	6.89954	6.54895	6.98194	7.35956
201074_at	9.45434	10.5906	9.2274	10.096	10.0612	10.625	10.0869	10.2652	9.92812	10.5465	11.1343	9.694	10.5312	9.74581	10.1612	10.0928	9.85592	10.6388	10.175	9.95044	10.2563	9.56583	9.69143	10.5936	9.56189	9.84683	10.2278	9.79411	9.88853	10.8216	9.90192	9.97921	9.67215	10.7783	10.2835	9.96103	9.81707	9.83969	10.7965	9.02467	11.264	9.68219	10.4395	10.0035	10.8804	10.1544	9.84018	10.1971	9.10969
201075_s_at	7.89606	7.66487	5.81385	8.79205	7.02053	8.50596	7.12869	7.03364	7.4532	9.17871	6.53416	7.0316	7.6848	6.86905	9.11146	8.35941	6.96535	8.67539	8.04202	7.66989	8.01939	7.75045	6.86335	8.93637	6.98071	7.59655	8.80856	7.43064	8.67781	9.34573	6.40107	6.54582	6.79635	5.70297	8.43883	7.98971	8.04351	7.44121	5.92504	6.28193	7.41566	5.94171	6.77727	8.83045	7.67566	6.9871	7.13404	6.94614	7.53863
201076_at	8.65826	8.35808	7.87934	8.48505	8.83523	8.8415	9.14634	9.52367	9.02515	8.06566	8.99453	8.7928	9.47715	8.82083	8.20198	8.81964	9.46261	8.35078	8.64923	9.32315	8.79367	8.57836	9.05779	8.56773	9.79411	9.09729	7.78533	8.726	8.97447	8.70297	9.62669	9.49587	9.02635	9.34933	8.55402	9.0053	8.6883	9.36309	9.71645	10.137	8.63589	10.9925	8.32954	8.38002	8.9839	8.52182	8.66295	9.04113	8.13403
201077_s_at	10.6	11.3086	10.0186	11.3418	11.2496	10.6313	11.0509	10.9626	10.4944	11.3063	11.652	10.662	11.398	10.8402	11.1642	10.9406	11.2588	11.0659	11.7187	11.2174	10.7851	10.8333	10.6401	11.3858	10.6923	10.9953	10.3133	10.943	11.1236	10.8926	10.7073	9.89269	10.8263	10.8911	10.8378	10.83	10.5576	10.6022	10.7118	10.6085	11.6083	10.9197	11.1427	11.2845	11.5156	10.8339	11.0601	10.8926	10.7672
201078_at	12.8895	12.7012	11.299	12.7862	11.1536	10.6442	10.5352	10.6469	11.4596	12.8144	11.2845	11.9059	11.5009	11.7449	12.7649	12.3513	10.9423	13.1136	12.2373	11.8607	11.4185	11.3804	10.9944	12.7212	10.8176	12.1239	13.469	11.9542	12.5171	11.7269	11.414	10.5702	11.5452	11.2037	12.1923	12.444	12.2254	11.7495	11.0474	10.6774	11.2203	9.94474	11.2927	13.0554	11.561	11.9638	11.1275	11.1906	11.893
201079_at	10.4958	9.25039	7.51141	10.8434	9.74526	7.42097	9.71645	10.2775	8.5413	10.8512	8.00032	9.9077	11.0926	9.42905	9.92063	10.2501	9.71279	11.6263	10.7318	10.3695	9.27545	8.95239	9.73121	10.1993	10.4008	10.1912	10.6264	10.1687	10.9995	9.30355	8.33139	8.86595	10.6908	8.24813	10.1935	10.6665	9.94223	10.4035	9.75143	9.79114	10.5638	8.04169	9.26672	10.4803	9.48332	9.92278	9.30917	8.81028	9.61593
201080_at	7.66528	8.29633	7.8686	7.85156	8.90695	9.32823	8.29241	8.1668	8.15192	7.53827	8.30642	8.09716	8.49503	8.29318	7.71729	8.09716	8.15273	8.86373	8.11074	8.19251	8.95932	9.20039	9.30085	7.9916	9.07198	8.01902	8.63264	8.08091	7.86751	8.63545	7.72015	8.69286	7.40048	7.90081	8.77527	7.80927	8.01457	8.48668	8.89333	8.622	8.31448	9.24912	8.67539	7.94272	8.6068	8.04775	8.99995	8.28945	7.72542
201081_s_at	6.62103	6.93802	6.86969	6.79635	6.83322	6.74688	7.12348	7.10334	7.10298	6.52111	7.07386	6.45447	6.94768	6.83444	6.42344	6.42248	6.95521	6.5062	6.62313	6.67795	6.58988	6.67651	6.57666	6.66139	6.91678	6.44401	6.70871	6.69423	6.60097	6.63629	6.91678	7.35956	6.68309	8.33613	6.18017	6.5761	6.5851	6.55139	8.60192	7.05743	7.4787	7.96772	6.54299	6.47167	7.20044	6.74452	6.50065	6.80861	6.81835
201082_s_at	7.72502	5.71184	5.95177	7.76383	7.37936	9.48509	6.96052	7.91977	6.29486	7.95713	6.12002	7.47516	9.28518	7.13567	7.89424	8.12467	8.14333	8.89173	7.75594	8.04099	8.9021	8.54944	8.6782	8.01044	9.56766	7.42599	8.14393	8.12887	9.11347	8.9749	6.19127	7.44191	8.53821	6.73462	8.47835	8.12385	8.21689	8.94608	5.98672	8.04024	7.02585	6.75063	7.48228	8.41818	7.03769	7.37233	7.86192	6.18329	7.69051
201083_s_at	7.98971	8.54828	8.89377	8.53702	8.70014	8.37533	8.86137	8.47118	9.13792	8.3322	8.33415	8.01571	8.25044	8.21192	8.55866	7.83849	8.83219	8.32498	8.11108	8.4127	8.49123	7.30955	8.49432	8.39406	8.0853	8.25127	8.17607	8.31762	8.15226	7.52707	9.00454	9.0712	8.06377	9.88228	8.00663	7.8686	7.79679	7.87085	9.61544	8.39585	8.60636	8.92833	8.08953	8.17947	8.34093	8.34514	7.52927	9.26924	8.24813
201084_s_at	11.8329	12.2863	11.5815	12.1168	12.0804	12.0394	12.115	11.8501	11.5924	11.9326	11.4517	12.1131	11.5815	12.0103	12.1786	12.0035	11.7646	11.9921	12.0054	11.8839	12.1036	11.9559	11.3158	12.0376	11.0246	12.133	12.126	11.9761	12.1388	11.9638	11.9427	11.4952	11.319	11.8976	12.057	11.8008	12.092	11.6838	9.73073	10.5332	11.8136	10.2712	11.909	12.0207	12.0862	11.8301	11.9126	11.6172	11.4586
201085_s_at	9.90878	10.4439	10.8693	9.70834	10.9363	10.468	11.5595	11.7937	10.8812	9.20388	10.3374	9.82668	9.75194	10.2018	9.33057	9.59963	10.8663	10.3152	9.43929	10.229	10.2539	9.82161	10.5201	9.99451	10.3649	9.73984	9.93129	10.5319	9.6427	9.49716	10.8255	10.9108	11.0147	10.1059	10.0285	10.2545	9.79605	9.79313	10.5081	10.852	10.514	10.6974	10.506	9.5103	9.8106	10.0988	9.64068	11.0526	9.97818
201086_x_at	10.7404	11.3254	11.1201	10.763	11.0635	11.0823	11.1256	11.1427	10.4536	10.4504	10.1556	10.765	10.267	10.86	10.7027	10.7703	10.662	10.7232	10.6007	10.856	11.0263	11.1219	10.2676	10.6278	9.79259	10.8208	11.0823	10.9414	10.8741	10.8995	11.1117	9.95949	10.7738	10.4924	11.0969	11.0474	10.9497	10.5676	8.96296	9.79368	10.9355	8.92094	11.2275	11.0263	10.6731	10.8829	10.8671	11.1087	10.5702
201087_at	8.21428	7.81484	8.38243	7.54006	7.70798	8.00969	7.40296	7.7474	6.97242	7.38921	7.39199	8.27416	8.57915	7.65264	7.86385	8.09341	7.88439	8.62796	8.3774	8.01802	7.8927	7.98543	8.23664	7.1473	8.87894	8.13081	7.73451	8.02505	8.54172	8.00699	7.31912	8.13442	7.83971	8.11667	7.86273	8.38243	7.80043	8.32687	7.74	8.64306	7.34543	8.13481	7.97516	7.87484	7.68583	8.12034	8.20735	7.40081	6.82373
201088_at	10.0134	11.7821	10.7837	11.6342	11.5859	8.99124	11.5009	11.0316	10.696	11.1712	12.2924	10.6859	11.1374	11.1684	11.1712	10.4817	11.343	11.1585	11.361	11.5675	10.7318	10.1941	10.6753	10.8934	11.1576	11.3295	11.7024	11.028	11.182	10.018	11.9308	10.8176	9.64169	12.2688	10.5964	9.94377	10.4654	10.7537	12.4219	11.7148	12.3602	12.1825	10.5791	11.0751	11.0263	11.2174	11.0509	11.4713	10.0255
201089_at	9.88853	9.17965	9.18054	10.8255	9.35651	9.64955	8.86095	8.69682	7.88439	9.9343	7.57013	9.32392	9.26459	9.41971	8.85136	9.68317	9.23037	9.25131	10.0446	9.48655	9.79515	10.1083	8.9637	9.79653	8.47753	9.61701	10.6938	9.69844	9.95149	9.62346	8.54297	7.44056	9.40824	8.09759	9.89321	10.0709	9.81014	9.43357	7.20044	8.07162	8.24395	7.76076	9.44593	10.129	10.1006	9.03167	9.5295	8.40163	10.3842
201090_x_at	13.3723	13.8794	12.9296	13.9845	13.889	14.3506	13.3671	13.5947	12.7925	13.6605	13.7691	13.7534	13.0741	13.3776	13.6992	13.5784	13.5683	13.7056	13.6769	13.9609	14.0615	13.4536	13.2939	13.4383	13.2304	13.996	13.6942	13.6004	13.7326	13.7853	13.3615	12.5861	13.1336	13.1091	13.6004	13.6881	13.3407	13.382	12.5147	13.4242	14.1355	13.4954	13.5826	13.7691	13.2154	13.711	13.5784	13.6659	12.2903
201091_s_at	10.2302	11.5715	9.57408	11.1565	11.414	9.6657	11.3264	10.7434	10.8717	11.343	11.887	9.75297	10.1237	10.6171	11.8286	10.5373	10.7522	10.5201	11.0934	10.659	9.74762	9.93635	9.7472	11.3495	9.20472	10.543	11.1464	10.1272	10.0482	10.1544	11.1391	11.1961	9.81014	11.8744	10.1375	9.40029	9.89321	9.61498	12.8727	10.2058	11.4404	12.7862	10.4686	11.0493	11.1024	10.3188	10.86	10.61	10.0764
201092_at	10.6215	11.8688	10.5523	11.1576	11.4619	11.565	11.7067	11.6534	11.4952	11.3462	11.7423	10.9882	10.9042	11.1916	11.4025	11.0733	11.0129	10.7592	11.1565	11.1236	11.4928	10.9247	10.6866	11.198	10.1905	11.1041	11.6713	11.0406	10.9591	11.6508	11.4392	11.6071	10.7643	11.5129	11.2597	11.0237	10.8973	10.7141	11.6534	10.2582	11.8346	11.4173	11.3836	11.2567	11.8316	10.9599	11.4259	11.4495	10.3497
201093_x_at	10.6634	9.73565	10.405	10.6456	9.99954	10.1947	10.466	10.7173	10.4693	10.2682	10.4568	11.2618	10.645	10.5235	10.8263	11.1906	10.8804	9.98981	10.1521	11.2803	10.3441	10.0798	11.0398	10.0601	11.0952	10.6422	9.63959	10.99	11.0668	10.7592	10.229	9.85592	10.7731	9.98419	10.47	11.1097	11.0841	11.0097	10.3277	10.7325	10.2525	10.7516	9.89702	10.4998	9.90393	11.0684	10.2251	10.7134	10.47
201094_at	13.9267	13.9788	14.0495	13.6334	14.2285	13.8011	14.5062	14.1937	14.5597	13.8474	14.5736	14.2164	14.1537	14.4065	14.0495	14.0369	14.1821	13.7274	13.8064	14.0734	13.9267	13.9434	14.2532	13.9113	14.2043	14.1648	13.7901	14.1071	13.8641	13.7744	14.4586	14.6436	14.1648	14.7293	14.0247	14.0247	14.0919	14.1421	14.3875	14.3875	14.2532	14.4651	14.2405	13.6992	14.1698	14.2891	14.2649	14.4396	13.711
201095_at	10.1416	8.55215	8.72521	10.029	8.62877	8.55752	8.44188	9.03332	8.31521	10.7134	8.44259	9.17243	9.83411	9.03534	10.5379	9.59012	9.30963	9.85097	9.62797	9.59012	8.64306	9.13538	8.75231	9.72372	8.82396	9.36217	9.56014	9.29246	9.92756	9.28737	8.55911	7.3863	9.75194	8.01457	9.72915	9.92545	9.36166	9.47715	7.66528	8.0123	8.53307	8.73812	8.6936	10.0255	8.3577	9.32602	8.61623	8.91813	9.85383
201096_s_at	11.8546	9.95309	9.47285	11.7011	9.54993	9.84745	8.55548	8.97018	9.74762	11.6071	9.49019	9.97059	9.88747	9.82856	11.3958	10.7657	9.66342	10.9397	11.1418	10.1521	10.1819	10.5549	8.76573	10.9827	8.62958	10.7696	11.085	9.93224	11.4975	10.7738	9.16977	8.7344	10.3031	10.0493	10.9101	11.0271	10.2041	9.69191	10.6627	9.2274	9.66383	8.87505	9.8716	11.8839	9.06285	10.2903	9.73219	9.30306	10.8853
201097_s_at	13.3615	12.8834	12.273	12.8023	12.6656	12.2754	12.0551	11.7011	12.8602	12.7494	12.488	12.7297	12.3002	12.6763	12.7383	12.679	12.4365	12.8602	13.1047	12.4557	12.8635	12.6178	11.8701	12.6309	12.0988	12.7356	12.8058	12.2234	13.1857	12.6389	12.9296	12.5285	12.3345	12.5861	13.1671	12.9397	12.3838	12.3924	9.44154	12.2628	12.6472	11.4821	13.0778	13.2988	11.9885	13.0171	12.2474	12.0054	12.5171
201098_at	11.5251	11.1352	10.7703	11.3576	10.9744	10.1824	10.2707	10.155	10.4919	11.2906	11.0089	11.0343	10.8441	10.7657	11.4737	10.9987	10.7027	11.0996	11.2037	10.9371	10.5147	10.6236	10.2712	11.3693	9.9223	11.1079	11.0156	11.0201	11.0138	10.6687	11.0897	10.2494	10.668	10.7586	10.9944	11.1576	10.8132	10.7404	10.4028	9.78588	10.9784	10.4674	11.0544	11.2126	10.8434	11.3485	10.6215	10.7821	10.7643
201099_at	9.68991	10.4674	10.6332	10.1202	9.60481	10.0792	9.85642	9.24774	10.6415	9.35479	10.5304	9.93789	9.6342	10.0305	9.75392	9.73419	9.9722	9.53041	9.67168	9.51114	9.99784	9.49254	9.74038	9.69844	9.64687	9.79913	10.5471	9.70445	9.38996	9.71554	10.0704	10.2616	9.24019	10.3908	9.55555	9.83366	9.99954	9.83158	9.75093	9.99088	10.1359	9.94834	10.01	9.81219	10.5081	10.0928	10.2319	10.5943	10.2482
201100_s_at	11.6251	12.1825	11.9791	11.9249	11.5625	11.7851	11.2486	11.5849	11.656	11.652	11.5974	11.6071	11.2047	11.5583	11.821	11.5583	11.1934	11.847	11.6212	11.4472	11.6083	11.4619	11.343	11.6616	11.0897	11.3858	12.2373	11.7162	11.2886	11.5595	11.4269	11.4333	11.7719	11.4725	11.4345	11.6602	11.667	11.4436	11.8944	10.9652	11.6641	11.2703	11.8068	11.6355	11.7806	11.445	11.8346	11.674	11.9476
201101_s_at	9.36733	9.243	9.61359	10.203	9.72126	10.3078	9.8346	10.5804	9.74526	10.1785	9.39589	9.38996	9.8261	9.75542	9.96615	9.36873	10.2622	10.0106	9.67589	9.79653	9.80426	9.43045	9.92649	9.79411	9.71645	9.62292	9.61359	10.273	9.7472	9.12286	9.88853	9.26062	9.72719	9.95517	9.77375	9.95309	9.52094	9.74624	9.11347	10.4168	9.87802	9.53119	9.73891	9.85383	9.19652	9.54355	9.49911	9.65297	9.75297
201102_s_at	7.65372	7.02279	6.90119	7.65951	7.623	6.78306	7.33389	7.77604	6.57807	7.3532	7.89674	7.37195	9.08825	7.34222	7.64698	7.61206	8.07985	7.43385	6.91265	7.54077	6.99109	6.68429	8.4791	7.64992	8.95112	7.17363	7.20422	8.07633	7.81523	7.02162	7.13904	6.18202	8.03616	6.91642	6.97567	7.78194	8.05186	8.11556	8.34934	9.23793	7.55631	9.13969	7.12701	7.13105	7.43486	6.99439	6.65785	7.22617	7.68549
201103_x_at	11.4392	11.7791	11.8959	11.4246	11.7254	11.6778	11.6498	11.6421	11.4118	11.0174	11.3158	11.6185	10.9497	11.4655	11.5532	11.5689	10.9304	11.5804	11.3243	11.3077	11.7537	11.89	11.0254	11.4975	11.0643	11.2588	11.7411	11.7752	11.3632	11.6838	11.2037	10.7608	11.4333	9.83212	11.9126	11.7039	11.7719	11.3643	8.58343	10.036	11.4986	10.2052	12.0496	11.4222	12.0841	11.4151	12.0207	11.2794	11.9278
201104_x_at	10.5134	8.31805	9.23655	11.3905	8.97406	10.9818	9.21983	10.1059	8.27617	10.8417	7.12242	9.32094	9.34888	9.10793	10.8583	10.4021	9.26365	10.9523	9.8938	9.55324	10.1807	10.9213	8.98188	11.1961	8.88176	9.74624	10.9312	10.2753	10.3139	10.8812	7.64162	9.77467	10.5958	8.13719	10.8677	10.6981	10.6923	9.75746	7.91977	9.17736	7.9509	8.47078	9.50317	10.9027	9.31812	8.36173	10.329	8.23773	11.7369
201105_at	10.705	11.6329	10.4244	12.4828	12.7126	14.1236	11.445	12.0174	9.62716	12.8477	9.71032	10.7332	11.3451	11.9525	12.2353	11.8361	11.8607	13.0444	13.5327	11.518	13.922	14.0557	13.4584	11.7837	12.8087	11.656	13.5826	11.8395	11.6251	13.9057	9.80008	11.2669	12.0764	8.47274	13.2708	10.8139	11.085	11.8729	11.414	11.4986	12.0531	12.3472	12.9194	12.8664	11.0474	10.5195	13.4437	11.4345	11.7465
201106_at	10.1083	9.44804	9.75787	10.7292	10.6687	10.9125	10.1317	11.0271	8.84641	11.2359	7.66311	10.031	11.9921	10.7434	10.8339	10.2903	11.179	11.3704	11.0174	10.649	10.5721	12.0343	11.5873	11.3177	11.7893	10.1959	10.5564	10.9564	10.5973	11.0201	8.60309	7.75522	11.2284	9.29672	10.7615	10.3158	10.4633	10.9205	9.1074	11.0518	11.0575	10.5297	10.8239	10.5277	9.56014	9.40824	11.8226	9.64118	11.9197
201107_s_at	5.9642	5.7229	5.7525	6.02588	5.69555	7.03266	5.71207	5.39546	5.54238	6.36062	5.62148	5.96911	5.6577	5.87963	5.67956	5.79346	5.69348	5.79043	6.40885	5.76777	5.65118	6.13906	5.74159	5.90068	5.65176	5.85581	5.80818	5.87269	5.91806	5.94578	5.72167	5.61186	6.02415	6.57854	5.86703	5.82466	5.73492	5.67182	5.78892	5.69626	5.73901	6.67325	5.76375	5.708	5.7535	5.48834	5.72229	5.88667	5.74726
201108_s_at	9.9673	8.35589	10.5013	10.0617	9.34627	12.693	8.06676	8.30495	10.5893	11.4071	9.66983	9.82462	8.03542	8.61585	9.23421	8.57793	8.80014	9.3214	10.3207	9.2076	9.40568	9.99393	9.49998	8.89004	9.21373	9.39138	10.435	8.76827	10.3794	9.48469	9.49534	10.7873	9.91637	9.70496	10.096	10.7783	9.71696	11.0643	9.96165	10.9423	9.14168	10.3335	9.92431	10.3361	8.4449	10.0035	9.2764	10.1017	9.65101
201109_s_at	9.02109	8.30495	9.5413	10.4257	9.77802	12.9097	8.67897	7.47151	9.32781	11.7338	9.19436	8.36291	6.81279	9.07077	9.92917	8.84388	9.41089	9.4309	11.2486	7.78159	9.20434	10.3989	7.52293	9.44991	8.06377	8.73528	10.8308	8.19703	10.3146	10.2278	8.8526	9.49304	9.69497	8.60554	10.6583	9.15946	9.45616	7.86385	9.68268	8.51504	8.5327	8.75591	10.1006	10.7013	6.43611	8.16004	10.1305	9.8689	10.2176
201110_s_at	9.92112	10.6093	11.2456	10.0983	11.6071	13.3258	8.94395	8.42013	9.95257	11.6641	10.4561	10.0505	8.12727	10.9182	10.6215	9.89434	11.085	10.449	12.2981	9.1147	11.3674	11.3	8.41818	10.3715	8.9786	10.1485	11.5401	9.55696	11.1684	11.1464	10.6144	10.9213	10.7546	10.2864	11.7397	9.89963	10.4899	9.19904	5.98923	8.20671	10.7965	8.47274	12.2234	10.8061	7.62631	9.83106	11.8163	11.9162	10.948
201111_at	7.34853	11.0138	8.1535	8.73283	9.93076	8.97821	9.51579	8.90338	9.78955	9.43045	11.5388	8.37144	8.6949	9.70683	10.241	8.53862	8.49012	9.63037	9.63857	9.25617	9.7025	8.69682	8.91852	9.17783	8.55667	9.21826	10.0809	8.24461	7.99626	9.07028	9.66661	10.0285	7.69203	10.7865	8.90866	8.12034	8.15312	7.76272	11.4185	9.25915	11.5763	10.8482	9.73608	9.11936	10.9564	8.45544	9.8938	9.46753	8.35977
201112_s_at	10.325	12.4969	9.39989	11.7791	11.1622	10.7731	11.0413	10.7156	9.72332	11.6892	11.2597	10.7263	11.2275	11.3318	12.7239	10.8717	10.429	11.5312	11.7982	11.1374	11.3177	10.702	10.2171	11.7737	10.543	11.3472	12.0394	10.8614	10.9338	11.2703	10.0994	9.86577	10.3558	10.6382	10.8409	10.5228	10.6338	10.75	10.7148	9.50757	12.8727	9.44678	10.7829	11.9983	11.7851	10.2558	11.9745	9.70001	10.7485
201113_at	10.7082	9.9249	10.0129	10.6361	11.0742	10.4458	10.8355	11.4302	9.57995	10.7935	9.02922	11.0601	11.1849	10.5653	11.2077	11.2536	11.5351	11.1293	10.7994	11.7495	10.4516	9.92966	11.4833	11.3588	11.7465	11.0526	10.5162	11.2096	11.1508	10.5399	10.5262	9.18465	11.6185	10.1875	10.8216	11.0943	11.0635	11.3538	9.98981	11.3551	10.9608	10.6435	10.6179	10.9792	10.1941	10.8693	10.3635	10.0255	10.6853
201114_x_at	11.0105	12.7068	10.8434	11.6778	11.9278	11.3793	11.6277	11.8425	12.0662	11.5168	12.4708	11.5452	11.7737	12.1054	12.4197	11.2834	11.8163	11.7982	12.2452	11.9292	11.6132	11.264	11.9145	11.887	11.7737	11.6239	12.1369	11.6753	11.2215	11.429	11.9841	11.8226	11.7024	11.7338	11.3804	11.4222	11.1472	11.4737	13.1091	12.1131	12.9531	12.679	12.0207	11.7881	11.6408	11.4185	12.1536	11.565	11.4222
201115_at	8.10171	8.66146	7.28475	9.02515	8.9941	8.76267	8.90912	8.96175	7.64093	8.49239	8.06566	8.35977	9.42905	8.24655	9.05002	8.51738	9.10241	8.41231	8.89463	8.80691	8.09451	7.90325	9.01094	9.34573	9.4407	8.53037	8.40513	8.10619	8.71172	8.65118	8.39544	8.49123	8.89377	8.07361	8.10249	8.32236	8.21272	8.66295	9.99393	9.54487	9.00075	10.4843	8.32687	8.60752	8.64347	8.22225	8.77329	8.7957	9.04718
201116_s_at	11.6172	8.28122	7.94318	6.88131	9.25222	9.3065	6.93645	7.64307	8.98027	8.75516	7.51172	7.92504	7.84013	9.46926	7.77003	10.0035	7.85008	7.42215	9.71512	7.08339	8.88878	12.2294	7.80221	7.6196	7.92012	8.65118	8.36683	7.62669	8.66685	9.20639	7.52223	7.6459	10.0478	8.32761	10.3695	9.33246	8.78051	7.20397	8.51138	8.10469	7.78382	7.74538	10.5914	11.0121	7.53976	8.5246	11.1809	8.15504	7.82797
201117_s_at	11.1219	8.55473	8.21395	6.03105	9.82161	9.34762	7.67496	7.4378	7.99994	7.21607	7.20948	8.40971	7.94498	9.29427	7.14536	9.28868	8.33941	7.1147	9.43709	7.51391	9.04756	11.454	7.9945	7.26638	7.72251	8.40163	8.10171	7.40018	8.4882	8.40554	7.84371	8.06485	9.16208	6.5152	9.97818	8.48542	8.45091	7.79821	6.50194	7.65801	8.19627	6.94862	10.9059	9.65488	7.41566	8.77111	10.9995	7.94393	7.51315
201118_at	8.96411	7.14214	6.82437	10.2616	7.32123	7.01568	6.45196	7.86933	6.46676	10.0305	5.81409	8.25089	8.04546	7.93286	10.1197	9.19298	8.32124	9.76459	9.64068	9.12113	8.14474	9.12871	8.08212	8.52572	8.9835	9.09386	9.59161	8.88962	9.76508	8.55215	7.42215	5.83084	8.3998	6.37844	8.34848	8.85297	8.76868	9.06785	5.76348	6.51267	7.73887	6.31318	7.84195	10.0472	7.16883	8.62917	9.22319	6.78519	9.60728
201119_s_at	12.6964	12.3472	12.6705	12.434	12.1276	12.1239	12.1131	12.4011	12.6074	12.1786	11.8316	12.9194	12.4011	12.4946	12.7269	12.8504	12.8449	12.0625	12.3171	13.13	12.2903	11.3958	12.9167	12.109	13.0522	12.8203	11.1527	12.8023	12.6901	12.28	12.488	11.4855	12.9296	11.8329	12.7097	12.7958	12.7325	12.9429	12.7126	12.9429	12.5791	12.8289	11.7423	12.488	11.7507	12.8635	11.9854	12.3236	11.6384
201120_s_at	10.3025	9.14378	9.10241	10.7382	7.54351	9.68219	7.60212	8.0626	8.07944	10.845	8.61079	8.81387	8.43957	9.08569	10.6782	10.0216	8.2389	9.88796	9.45879	8.69604	8.94571	9.29427	7.69487	10.4584	6.98799	9.37573	10.827	9.0712	9.46261	9.78423	8.39893	8.10131	9.35783	9.56676	9.54575	9.98371	10.125	8.21852	9.39226	5.88506	8.67139	9.76814	8.55055	11.0004	9.28784	8.6899	9.17197	8.2917	11.7906
201121_s_at	12.2555	12.6309	12.3365	11.6421	11.5763	11.8361	10.9925	10.8279	11.6602	12.1168	11.8675	11.9461	11.4867	12.1712	12.2002	12.126	11.3926	11.8053	11.9525	11.7646	11.9983	11.5229	11.4062	12.1295	11.0677	11.9263	12.4269	11.887	11.7937	11.9126	11.9042	11.8688	11.6487	12.1072	12.071	11.9603	12.3688	11.5689	10.9774	10.1682	11.7093	11.0422	11.9809	12.1204	12.5147	12.0643	11.8886	11.8179	12.9097
201122_x_at	8.76661	8.09911	8.81469	9.28913	8.79929	9.0049	8.7479	8.96214	8.39249	8.63147	8.13279	8.47555	9.22065	8.39323	8.05736	8.64602	9.81764	9.07077	9.45265	9.34982	8.46546	7.9714	9.39185	9.34472	9.59774	9.14554	8.88219	9.17119	9.02378	8.35941	9.40902	8.35656	8.84641	8.54383	8.36916	8.31331	8.24163	9.14846	9.25666	9.54083	8.45916	9.72468	8.65755	8.82279	9.04237	8.66334	8.57551	8.41346	8.71329
201123_s_at	8.26459	6.13509	6.46624	12.2712	7.64376	8.21272	6.92968	7.43669	7.22272	9.34121	6.73321	6.94066	7.51468	7.02019	8.17756	8.28741	8.86251	8.98515	9.12579	8.23181	7.68337	7.14771	7.86817	10.6895	7.82012	8.47874	9.28518	8.70662	9.95677	8.25009	7.38182	7.05875	8.79036	7.95012	7.57013	7.45597	7.0248	8.03504	6.13528	7.4766	6.52189	8.28544	7.6318	10.6305	7.34008	7.46079	7.84706	7.24207	8.7332
201124_at	6.35218	7.18376	6.05341	6.56148	5.86534	7.57275	5.42049	5.31085	6.09996	6.14499	7.60328	6.34985	6.81835	6.62181	6.83287	6.79542	5.69914	6.96899	7.16954	5.7796	7.07589	8.71172	6.19968	6.33535	6.2858	6.07463	7.06735	6.48334	6.33604	7.43165	6.18834	5.42072	6.8177	6.57641	6.93243	6.70031	6.6163	6.70436	5.66506	5.86585	6.15342	5.94519	7.84161	6.78519	5.62927	6.30332	7.15868	5.36203	7.46845
201125_s_at	9.82462	10.2159	10.1192	9.94892	10.2331	10.1521	8.74554	8.48345	10.8934	10.3188	11.2886	10.1083	10.8201	10.2091	10.5987	10.0815	9.64415	10.8333	10.8294	9.82412	10.3456	11.4414	10.583	9.662	10.4944	9.64641	10.5465	10.0005	10.2018	10.3221	9.99451	10.2914	10.2103	10.0063	9.65619	10.1612	9.91637	10.1976	11.0398	10.4591	10.4584	10.5734	11.3199	10.3233	9.69098	10.3635	10.6643	10.6036	10.4789
201126_s_at	8.41975	7.74611	8.53382	7.98615	8.6949	8.71368	8.60752	7.89748	8.9482	8.17367	7.38849	8.67006	8.86137	8.45503	7.94078	8.33613	8.88637	8.41437	8.41892	8.6443	8.38906	9.82668	9.31996	7.70647	9.53404	8.48929	7.95891	8.80774	8.75669	8.08568	7.65881	8.99496	8.40475	8.72446	8.43311	8.79879	8.25044	9.20472	9.98478	9.99997	8.50242	9.26016	9.41795	8.19889	8.25505	8.44675	9.5887	8.00067	9.03167
201127_s_at	8.29671	7.82654	7.24584	9.26834	7.40262	6.83387	7.30989	7.82121	7.8079	8.52785	8.35111	7.35129	7.22204	7.09747	8.12467	8.14732	7.37601	8.96411	8.63962	7.57543	6.94547	8.21582	6.35128	8.2683	6.27542	7.84972	8.08838	7.42097	8.19096	7.89013	7.61059	6.83743	8.16316	8.66496	7.58284	8.00067	7.48443	7.05059	8.50242	6.52217	8.27884	8.59245	7.5988	8.36455	7.4815	7.84931	8.34628	7.18166	8.01192
201128_s_at	11.3177	11.6421	10.742	11.7338	11.4713	10.4497	11.2077	10.99	11.235	11.1041	12.3602	11.0952	10.5154	11.0439	10.8995	11.3576	11.2813	12.5498	12.0191	11.2284	11.1087	11.5156	10.9971	11.2803	10.3456	11.3684	11.3576	10.8061	11.5625	10.99	11.2927	10.8031	10.8316	11.3915	11.1721	11.1015	10.5695	10.7522	10.7181	10.0628	12.4585	10.9263	11.4691	11.3991	11.3086	11.7024	11.6698	11.1163	11.1183
201129_at	8.87706	9.74225	9.4407	10.0452	9.92756	10.5228	10.1767	10.077	9.30518	9.21783	10.0743	9.40902	9.54703	9.81764	8.89333	9.09853	9.72174	9.15098	9.41048	9.18465	10.0046	9.80165	9.46169	9.36733	9.70882	9.51625	9.77977	9.87025	9.43045	9.94773	9.97444	10.0094	9.37532	10.2188	9.96415	9.72915	9.64732	9.49677	8.97735	9.10654	9.3844	10.4549	10.2091	9.73269	10.3176	9.32478	9.80526	9.85383	9.53119
201130_s_at	7.19401	6.46448	6.51136	9.80217	6.59227	6.7416	7.30124	6.74803	6.39386	9.43535	6.54556	6.53362	6.65307	6.36558	8.99046	6.78089	6.12603	7.48336	6.55662	6.52934	6.15562	6.39872	6.57384	8.42367	6.67827	6.74661	7.56427	6.74247	7.76572	6.83984	6.66421	7.54504	6.33101	7.69092	6.77328	7.12006	6.92747	6.66254	5.7075	6.584	6.48592	6.584	6.57084	9.38341	7.14214	6.51728	6.51495	6.5639	7.68299
201131_s_at	12.8924	13.0522	14.0138	12.4684	11.9675	7.93656	12.2391	11.652	12.5237	12.6991	13.0099	12.933	12.6599	12.5891	12.8957	12.9601	12.177	12.9982	12.2963	13.0065	12.1348	8.18746	12.5543	12.8504	12.4969	12.6554	12.8449	12.9823	13.0741	11.9427	12.933	12.679	12.679	12.9462	12.6656	13.3407	13.0481	13.0274	11.8623	12.4969	13.0778	12.0072	12.2373	13.0741	13.1091	13.316	10.9599	12.6656	11.841
201132_at	10.2759	10.9855	10.3277	10.3176	10.3783	10.6659	9.92431	9.50984	9.76361	10.4866	9.905	10.2159	9.44382	10.1305	10.277	10.4426	9.78695	10.2271	10.397	10.1813	10.6997	10.1843	9.45928	10.2569	9.25307	10.4931	11.0509	10.2422	10.6853	10.5215	10.2605	9.32733	9.71696	10.1987	10.6029	10.2903	10.222	9.97336	7.46739	7.55281	10.4116	7.27445	10.557	10.62	11.0209	10.289	10.26	10.2194	10.5188
201133_s_at	10.5501	9.17736	9.56189	10.4966	9.60728	11.518	8.95558	9.38487	8.68285	10.0641	7.71395	9.78323	9.01417	9.64732	10.6078	10.5188	8.73241	9.99895	9.46112	9.50847	10.9231	10.5763	8.82965	10.2747	7.49662	10.0837	9.81365	10.0562	9.83411	11.4462	8.93397	9.09903	9.63759	8.82045	11.0227	10.357	10.4483	9.42531	6.49906	7.70908	9.05939	8.3585	9.91022	10.7485	9.06862	9.47334	9.77895	9.38487	10.6115
201134_x_at	13.5947	13.5784	14.0734	13.1465	13.649	13.6117	13.8946	13.5826	14.3201	13.1173	14.2532	14.0436	13.4584	14.0734	13.5525	13.7056	13.7799	13.0099	13.2708	13.7901	13.7216	13.0235	13.8273	13.5426	13.6713	13.9267	13.3031	13.649	13.4795	13.6004	14.357	14.4651	13.7216	14.3262	13.5947	13.6659	13.7691	13.8521	13.9004	13.8011	13.1671	13.7744	13.557	13.2708	13.8583	14.2532	13.4334	14.2595	12.9194
201135_at	11.4655	10.6208	11.7766	11.8361	11.3285	11.2691	11.4259	11.7881	10.8733	10.9637	10.5683	12.1656	12.0412	11.8346	11.7806	11.815	12.2669	11.8179	11.7806	12.3858	11.3158	11.3307	12.4969	10.9618	12.499	11.7107	11.0398	12.1348	11.5689	11.199	11.3588	10.3188	12.1786	11.3021	11.1759	11.5988	12.0744	12.1731	11.4279	12.5237	11.0986	12.3817	11.1391	11.1749	10.9953	12.048	11.9559	11.2856	13.0306
201136_at	10.3951	10.9917	8.9749	12.2294	10.1127	11.0004	9.24912	9.63959	7.4762	11.4904	9.2736	10.711	11.8688	10.5419	11.7383	11.3551	10.6687	11.4161	11.319	11.1906	10.7278	10.0612	10.7927	11.3528	11.235	10.9608	12.0728	10.8646	11.4917	11.674	9.06062	7.25335	11.0105	8.35078	10.8287	11.0129	11.1642	11.0518	10.129	10.3683	10.5604	10.2507	10.1448	11.3881	11.5426	10.8003	10.4168	9.694	9.14805
201137_s_at	11.0448	9.50847	11.5873	12.2863	12.4152	10.4103	12.6126	12.7439	11.9427	12.2002	9.80008	10.625	10.6	11.8994	11.3295	11.6792	12.2754	10.7404	11.5388	11.8913	11.2029	12.8391	11.7678	11.0526	10.6179	10.8757	10.4168	12.1753	11.5265	11.3588	10.0446	11.2107	11.7369	8.92175	10.914	10.6043	10.9125	11.9292	11.0627	10.1485	8.90005	10.2611	11.8273	10.8046	7.66683	9.45616	12.6578	10.3146	11.3318
201138_s_at	9.19215	10.6463	8.55511	9.30122	10.1111	10.0949	9.60253	9.70145	9.46066	10.0983	10.6292	9.22655	9.34389	9.96214	10.2244	9.29857	9.4512	10.0934	10.1572	9.4855	10.1093	9.53246	8.98837	10.7865	8.92475	9.55646	10.6305	9.43709	9.0887	9.92327	9.78955	9.79558	8.9984	10.1146	9.82915	9.42763	8.92724	8.94938	9.54895	8.73364	10.6085	8.9761	9.62057	10.1341	10.3139	9.10614	9.74132	9.66983	9.66052
201139_s_at	9.65862	11.0926	9.38255	9.32392	10.8147	10.377	10.3836	10.1232	10.2127	10.2735	11.1246	9.78025	10.2701	10.5914	10.2374	9.8832	9.97114	10.2176	10.6368	10.0371	10.5208	10.2822	9.72468	10.8441	9.34933	10.2355	10.5683	9.99144	9.694	10.2459	10.3521	10.2385	9.63959	11.0618	10.1146	9.8832	9.661	9.62531	10.7469	9.73219	11.1622	10.2064	10.9556	10.1454	11.1315	9.84843	10.4886	10.2551	9.81463
201140_s_at	9.59726	8.72201	9.84792	9.08485	9.49716	9.44855	9.44113	9.97495	9.83266	9.062	9.40999	8.84191	9.20083	9.79913	9.49116	9.65205	9.68125	9.58134	8.9729	9.57726	9.48332	9.42675	10.0206	8.9303	9.95949	9.48976	9.53449	9.97161	9.91637	9.56719	9.76201	9.75297	9.73844	9.63707	9.58967	9.58526	9.19995	9.53905	9.60393	9.9066	9.5691	9.64316	9.60393	9.66757	9.17024	9.59256	10.277	9.50886	9.92278
201141_at	10.0419	10.2207	10.7195	11.3096	11.8008	10.3329	10.8812	10.9846	11.299	10.6476	10.7058	11.0651	8.45731	11.4562	9.44382	11.8395	11.0413	11.5897	12.1578	10.5425	11.7449	13.3671	10.5958	10.3158	10.3284	10.8862	10.6866	11.6602	11.4737	12.1482	9.63037	10.1929	11.8575	7.81031	11.3727	10.4872	11.2183	11.7397	7.64265	9.92966	10.5195	9.4793	12.7925	10.9148	8.91731	9.86065	12.4417	11.1201	11.1472
201142_at	8.46546	8.20388	8.46425	8.37576	8.4131	9.33996	8.82359	8.82881	8.5928	8.10094	7.28578	8.34208	7.71471	8.55831	8.48584	8.31029	8.64157	8.53346	8.31068	8.1664	8.90255	9.01498	8.22953	8.19324	7.07053	8.71719	8.78688	7.96772	8.6924	9.60061	8.17251	7.68903	8.86482	9.28474	8.64077	8.21155	8.32797	8.23478	7.48848	8.11304	8.66888	8.00737	8.74989	8.18169	8.12276	8.26644	8.88637	7.91593	9.13042
201143_s_at	8.6404	8.26353	8.74427	9.44016	9.0887	10.5994	9.03294	9.5782	8.67225	8.99326	8.01571	8.89928	9.25089	8.87141	9.30608	8.56848	9.50361	9.34165	8.86785	9.04756	9.76915	8.88746	9.10526	8.80308	9.84164	9.0255	9.39138	9.21413	9.53246	9.80165	8.39698	8.66651	9.6866	9.47381	9.34762	8.92429	8.70853	9.1819	7.96811	9.42297	9.37145	8.66295	8.92255	9.41662	8.54866	8.47118	8.37533	8.32498	9.89321
201144_s_at	10.3335	10.776	10.4931	11.4369	11.2866	11.2203	10.9863	11.0431	10.6382	11.1472	12.2754	10.6866	11.1126	10.9977	11.7521	10.4973	11.3254	11.0544	11.0378	11.3517	11.0969	10.2264	10.7814	11.174	11.0501	11.4108	11.1219	11.0156	10.8568	11.1418	11.6904	11.0832	10.7529	12.4946	11.0389	10.5493	10.4831	10.8255	11.518	11.3892	12.2688	11.5518	11.0762	10.9075	11.4529	10.9453	10.8896	11.2456	10.8804
201145_at	10.2285	10.0118	9.37016	10.2319	10.0211	10.3576	10.1268	9.63707	7.85042	9.99625	8.58259	10.0162	10.5747	10.2035	10.0821	9.88747	10.3456	9.25873	10.0118	10.2817	10.1017	10.1659	10.4843	10.3302	10.3176	10.3489	9.90192	10.3067	10.3067	10.5167	9.22196	7.78771	10.0889	9.17556	10.1157	10.1375	10.0714	10.3789	7.93094	10.7537	10.0879	9.35696	10.0732	10.2551	10.7027	9.83561	10.5114	8.53782	10.377
201146_at	11.7663	12.2669	11.7881	11.3598	11.3915	12.1557	10.6408	10.1012	10.4008	11.7356	10.13	11.6959	11.5129	12.059	11.3352	11.9476	10.9687	11.2144	11.6985	11.4345	11.9059	11.8675	10.7851	11.6145	10.3258	11.667	11.8256	11.6421	11.6224	11.7321	11.2526	10.3759	11.0961	11.0771	11.8094	11.561	11.8517	11.2331	7.86608	8.22873	11.4507	8.27159	11.8179	11.7951	11.0684	11.3847	11.7692	11.1642	11.6355
201147_s_at	7.51391	8.44901	6.70144	8.96944	8.54337	8.56189	5.80103	6.04158	6.31814	9.67782	7.7541	8.23664	5.9904	8.0853	8.66221	8.9717	8.003	11.3021	9.50705	7.3528	9.03656	11.1771	7.70647	7.3491	7.53902	7.55202	8.4131	6.39137	7.96652	9.15368	7.24139	7.15868	9.58045	6.70031	8.23332	6.46246	7.87861	6.81619	6.15101	6.52563	10.0333	6.92747	9.38911	8.67293	7.14573	7.18269	10.2154	7.89501	8.55911
201148_s_at	7.76076	8.59168	7.96772	8.73157	8.30386	8.58882	8.09871	7.79226	8.86595	9.32518	9.31232	8.44864	6.81619	8.03909	8.39367	8.93311	8.81713	10.9809	8.68561	7.80755	9.1147	10.588	8.00816	7.56795	8.37456	7.68036	8.2587	7.11875	8.20358	8.68324	8.08287	9.33292	9.33959	8.83758	8.44293	7.66205	7.89865	7.14249	9.08825	8.48505	9.64169	9.20927	9.17606	8.47555	7.47048	7.65193	9.26365	9.10614	8.75885
201149_s_at	6.73783	6.38102	6.06786	8.35328	6.48439	7.03572	6.22931	5.5711	5.95537	8.90602	6.7108	6.59067	6.13668	6.54035	7.09778	7.19166	6.6878	9.67631	7.08806	6.45126	7.68075	8.91654	6.74994	6.65539	6.60219	6.37135	6.8137	6.42811	6.94547	7.14907	6.0133	6.57525	7.41993	5.93262	7.10203	6.05614	6.89472	6.21227	5.68306	6.11963	7.10909	6.25582	6.55342	7.30955	5.96584	6.31045	7.36821	6.45846	7.27886
201150_s_at	9.87482	9.89751	9.60728	9.98135	10.0051	10.6627	9.68844	9.08046	9.81559	10.5228	10.2494	10.3469	7.04593	10.3089	9.95999	11.2047	10.5399	12.4393	10.2563	9.53119	11.7663	12.8087	10.0084	9.31772	9.92649	9.58919	9.94834	9.15098	10.3258	11.1201	10.0355	9.73653	11.2018	8.37778	10.8504	9.02595	10.0853	8.82965	8.10171	9.03823	10.702	8.6924	11.3858	10.768	8.27228	9.34079	11.6849	10.423	10.3582
201151_s_at	8.22716	6.24862	6.43561	8.93595	6.78519	8.61623	6.3109	6.35266	5.8426	9.45214	5.71911	6.35053	6.1322	6.62781	9.048	8.12965	5.9377	7.25138	6.8125	6.43236	8.16562	8.00111	5.95415	8.59128	5.79502	7.50738	7.91043	6.52934	7.33976	9.54533	5.7965	5.77947	6.19725	6.06886	8.19021	7.46627	7.72466	5.98231	5.48162	5.91079	6.1601	5.86248	5.96975	9.51291	5.98148	6.45395	6.38814	6.26179	8.21353
201152_s_at	10.8208	9.94377	11.3168	10.7082	11.7107	12.3345	11.6421	12.048	11.4484	11.0089	10.1365	10.8896	11.1555	11.0406	10.9247	11.0326	11.5265	10.6368	10.7717	11.1256	11.9476	11.3506	11.7254	11.1544	11.4777	10.9977	10.6826	11.0814	10.9092	12.1222	10.7494	11.3749	11.1631	11.087	11.5033	10.8554	11.0575	10.8223	11.1934	11.7321	10.317	10.9549	10.9873	11.0601	9.8111	10.3158	11.2834	10.9462	10.6774
201153_s_at	11.2794	11.1604	11.7982	10.6129	12.1131	12.61	12.4393	12.0551	12.0293	11.1137	11.6384	11.3781	10.8821	11.7521	11.061	11.5815	11.7837	10.845	11.4667	11.3177	12.3513	12.071	11.6277	10.9784	11.2856	11.6447	11.1315	11.3199	11.4302	12.3064	11.8546	12.2778	11.5033	11.8425	12.0087	11.2558	11.5239	11.2456	10.6804	10.9542	10.9944	10.6605	12.3495	11.2391	11.2237	11.3363	12.1111	11.7752	10.9329
201154_x_at	13.7957	13.8322	13.0099	14.0078	14.0557	14.2891	14.0615	14.1586	13.7274	14.1188	13.5683	14.0078	13.9434	13.8697	14.0138	14.1071	13.8946	14.5896	14.2096	13.8322	14.0855	14.2959	13.7641	14.0247	13.9552	13.9169	13.9674	14.0138	14.1236	14.5526	13.5826	13.2476	13.7957	13.5784	14.1071	13.9434	13.9552	13.9169	13.5061	13.8418	14.0557	13.6547	13.9898	13.8746	14.2285	13.748	14.3748	13.8322	13.6547
201155_s_at	9.75194	9.21949	11.0182	9.10929	10.3976	11.0762	11.2029	11.5021	10.8655	8.58463	9.45569	10.1329	9.25786	9.73219	9.03575	9.5953	10.7043	9.28474	9.07919	10.1197	10.581	9.39185	10.8153	9.12711	10.7808	9.89547	8.82723	10.1006	9.76361	10.7957	9.94942	11.2391	10.4244	10.99	9.95949	9.93789	9.71175	10.0612	12.1168	11.6013	9.40295	11.9179	9.67365	9.17416	8.59521	9.98195	9.71414	10.7278	9.78135
201156_s_at	8.5838	7.80598	8.47156	9.16475	7.79181	7.82052	7.2102	8.09833	8.75516	9.17243	8.92567	8.21272	8.36683	8.36603	9.02713	8.71247	8.52268	9.26834	8.29014	8.74748	7.66528	8.55789	8.70935	8.48146	8.27998	8.74875	9.01417	8.83864	9.22196	8.36331	8.67659	8.77453	8.82204	8.50476	8.42367	8.66925	8.37657	8.54711	9.26189	9.07465	8.5246	8.14255	8.09981	9.01779	7.73482	8.64923	8.33096	8.12352	9.87366
201157_s_at	9.20342	9.5877	8.70814	9.95199	9.84572	9.35696	9.32966	9.69294	9.70395	9.32823	10.4322	9.25089	9.50361	9.15321	9.14846	9.26924	9.20123	9.72915	9.5935	9.15816	8.93943	9.58387	8.94571	8.72994	9.03735	9.23882	9.28987	9.3552	8.93483	9.34389	9.14967	9.33523	8.80386	9.87366	9.18984	9.06107	8.82318	8.98233	8.71448	9.25873	10.5087	8.18209	9.43535	9.08233	9.46112	9.56014	9.96466	9.47381	9.33959
201158_at	7.24067	7.46915	6.83629	7.3517	7.15835	7.26142	7.45144	7.18004	7.75929	6.95709	7.75889	7.22095	7.94786	6.96181	7.06864	7.20556	7.07149	8.24588	6.52111	7.41916	7.68943	7.3693	7.87194	6.96569	8.11224	6.77043	7.67968	7.47151	6.97937	7.37761	7.12314	7.63801	6.13118	6.33604	7.40771	7.16429	7.11875	7.72433	8.91359	8.18133	8.23552	8.82241	7.24451	7.43165	7.30159	7.42215	7.17927	6.89091	7.3056
201159_s_at	6.22452	6.16391	6.31674	6.40272	5.91154	6.06499	6.75638	6.31505	6.0704	6.05028	5.70383	6.17068	6.30332	5.9078	6.20374	6.1282	5.99196	6.45925	5.9322	5.973	6.06609	6.238	5.93325	6.17146	5.80006	5.95555	6.37036	5.90972	5.91945	5.98992	6.95131	7.44859	6.66565	6.18262	6.15259	6.06413	6.10505	6.03407	5.65827	6.55058	6.11926	5.7961	6.22106	6.03636	6.12181	6.18515	5.94737	6.07337	6.11573
201160_s_at	11.0618	11.9775	11.6657	11.2476	12.3624	13.1901	11.5924	11.4151	11.9443	11.4025	12.5382	11.421	11.9525	11.7906	11.5726	11.4345	11.9461	11.9589	12.0072	11.4161	12.2944	11.8329	11.7537	11.2669	11.876	11.1771	11.7906	11.1183	11.6929	12.7467	12.2002	12.8477	11.3011	12.1578	11.7893	11.3684	10.9687	11.3881	12.7297	12.1903	12.0376	12.7068	12.5838	11.3664	12.4011	11.3793	12.1712	12.5171	10.1941
201161_s_at	10.0386	10.0482	9.06902	10.6159	10.3435	12.1036	9.14005	9.42675	8.47669	10.6731	9.30782	9.94474	9.90715	10.0238	10.8685	10.1461	10.3308	11.0237	10.827	9.9249	10.9774	10.8905	9.48162	10.2171	9.72816	9.91424	10.5676	9.73984	10.4762	11.9377	9.33196	9.1267	9.91424	8.4093	10.8987	10.0106	9.97657	9.35298	9.36733	9.23701	9.82008	9.27318	10.1497	10.6659	10.5208	8.85095	10.7263	9.57951	9.09305
201162_at	10.4174	12.3429	10.7592	11.6698	12.3384	12.5057	10.7942	10.7745	11.0771	12.8772	12.1981	10.4568	9.74624	11.8546	11.9655	11.4691	10.5702	12.3146	12.9133	10.5235	12.371	13.7589	10.464	11.5058	9.68571	10.9995	12.9097	10.3996	10.2132	12.499	10.2676	11.8195	11.9059	9.49116	12.0257	10.1127	10.5242	9.85916	9.6769	8.3322	12.3453	10.0186	14.1586	12.3171	11.2107	10.6774	12.9065	11.9559	12.3495
201163_s_at	11.6862	13.1817	12.0676	12.8087	13.4242	13.1376	12.3123	11.6434	13.2438	13.3723	13.9674	11.629	11.445	12.5861	12.9031	12.3429	12.1598	12.994	13.2754	11.8361	13.1091	13.7901	12.133	12.5102	11.4963	12.0862	13.3723	11.8361	11.8081	13.0628	12.1884	13.996	12.777	11.4917	12.9397	11.3598	11.6904	11.2762	11.8517	9.93331	13.1901	12.1168	14.3201	12.8635	12.6498	12.0783	13.5426	13.5374	13.1857
201164_s_at	10.1243	9.38163	8.30495	10.2682	9.12241	9.90926	8.55055	9.86975	7.30459	10.1387	7.68215	9.4309	9.84115	9.09134	10.8124	10.2097	9.46926	10.2201	10.0024	9.68571	9.93579	10.1295	9.14517	10.8216	9.68019	9.55324	10.3596	9.70834	10.1831	9.98804	8.42896	7.52597	9.73172	7.60753	10.1186	10.1905	9.99297	9.71128	6.78151	8.31408	9.60207	8.19357	9.45265	9.78527	9.05208	8.73967	9.55508	9.12195	9.67782
201165_s_at	9.9771	10.6036	10.1533	10.2171	10.0118	9.95517	10.0775	10.1843	10.09	10.2007	9.72567	9.86272	9.91022	10.018	10.5994	10.2459	9.72672	10.163	10.0709	9.90601	9.86272	9.96353	8.70703	10.6229	8.62836	9.93579	10.5195	9.95848	9.86577	9.97598	9.69596	10.3405	9.61498	10.3342	9.91424	10.2127	10.203	9.44382	9.34762	8.80465	10.1953	9.31142	9.8991	10.3669	9.94223	9.82566	9.36535	9.97276	9.83266
201166_s_at	11.2558	11.8023	11.1925	11.238	11.3576	11.0174	11.5625	11.1952	11.8688	11.2567	11.7906	11.4517	11.7024	11.3588	11.8994	11.4128	11.2597	11.343	11.4691	11.4507	11.4312	11.1721	11.2968	11.7719	11.4323	11.2174	11.5413	11.3106	11.2313	11.2752	11.6239	11.841	10.9855	11.6892	11.4414	11.3926	11.3363	11.4151	10.8395	10.8362	11.8438	11.2391	11.5636	11.1961	11.4369	11.3858	11.3632	11.847	10.6839
201167_x_at	5.58855	5.33666	5.45766	6.35684	5.4516	5.62821	5.45441	5.30423	5.37508	6.09923	5.55407	5.41687	5.8413	5.51065	5.66577	5.52898	5.65242	5.8335	5.78436	5.58101	5.59139	5.70485	5.57568	5.65908	5.75853	5.47254	5.79372	5.67433	6.04731	5.61665	5.50289	5.18784	5.65747	5.2546	5.65001	5.70961	5.53833	5.54873	5.24808	5.55766	5.69626	5.47628	5.58657	5.74672	5.40087	5.53957	5.36865	5.48931	6.01592
201168_x_at	8.90559	7.86385	9.05127	9.06664	8.65826	9.11146	9.08361	9.41172	8.622	8.86992	8.04624	9.14846	9.62156	8.51138	8.61466	8.88462	9.74675	9.43582	9.40902	9.44154	8.57512	8.96259	9.71795	8.60039	10.3214	9.12327	8.82846	9.3736	9.45979	8.85136	8.38399	8.60752	9.49019	8.28544	8.78488	9.23882	9.03413	9.79861	8.48929	10.0934	8.27543	9.62797	8.52268	9.05247	8.46035	8.75312	8.90649	8.67293	8.55667
201169_s_at	5.60099	5.60299	5.44675	8.60387	5.44139	6.63227	5.50664	5.48786	5.33779	8.38789	5.68363	5.5121	5.9626	5.30842	7.48188	5.77207	5.6577	8.00441	8.12237	5.66392	5.66203	6.64512	5.5743	7.78416	5.41191	5.34084	8.29204	5.4833	8.44791	6.84885	5.4028	4.95932	5.86405	7.35668	5.98466	5.71012	5.47124	5.6253	5.53628	5.95555	5.87401	6.08307	5.30854	6.64341	9.08005	5.22345	6.12143	5.57525	9.12832
201170_s_at	9.58284	10.2429	9.21194	11.5337	10.4536	11.1934	8.35515	8.74007	9.69098	11.5058	10.1533	9.32437	9.15152	9.92431	10.7134	10.6988	9.6539	11.9824	11.1068	8.24348	10.2207	11.2203	8.914	11.007	7.72834	10.1561	11.5828	8.90649	11.7067	10.8287	8.80425	8.93595	9.4202	10.5107	10.4568	8.70336	9.12747	8.92345	9.37016	8.01802	10.8139	7.59398	11.1059	10.3315	11.3374	8.39249	11.3374	10.8829	11.3396
201171_at	7.12734	6.81887	6.57776	7.07621	6.74247	7.32192	6.76763	6.89343	6.4124	7.17089	6.08494	7.07658	7.51585	6.98427	7.34577	7.34467	6.81192	6.97363	7.0048	6.91297	7.22062	7.6072	7.19837	7.23856	6.83536	7.2905	7.44928	7.07259	7.11671	7.04041	6.85993	5.8276	7.06014	6.03584	7.05094	7.19362	7.03902	7.35956	6.37775	6.44843	7.18475	6.06394	6.77575	7.27021	6.7038	6.63544	7.06192	6.39769	7.40145
201172_x_at	12.1348	11.7966	12.0191	11.841	12.0139	11.6862	12.1981	12.212	12.5057	12.0783	12.6442	12.2413	12.5791	12.0988	12.4242	11.9179	12.0862	12.3045	12.3817	12.1944	11.8994	12.5638	12.6627	12.2649	12.1598	12.1312	12.243	12.0901	12.1445	11.8361	11.8053	12.1903	12.3024	12.28	12.0361	12.1111	12.0676	12.4011	12.5308	12.4507	12.109	12.2294	12.3045	12.2002	11.7356	12.1903	12.3262	12.1276	11.4737
201173_x_at	9.08361	9.40251	8.95479	9.79515	9.79558	10.4077	9.95199	10.3759	9.12459	9.74581	8.96063	9.49208	10.4776	9.47619	9.67733	9.34165	10.3741	9.77851	10.1012	10.1312	10.1162	9.47058	10.6375	9.28692	10.8409	9.68468	9.66843	9.66893	9.71606	9.84361	9.22026	9.36039	10.2476	9.10526	9.60006	9.74898	9.33057	9.87216	10.8741	10.7814	10.5074	11.1087	9.63759	9.48426	9.53905	9.22606	9.85726	9.2768	9.8938
201174_s_at	9.94377	10.077	9.88853	9.42435	10.9003	10.6107	11.0147	11.1692	9.5911	9.65529	9.93696	10.0019	9.16475	9.91637	9.95097	10.0827	9.80165	10.0005	10.7478	10.0392	10.4028	10.9736	9.93579	9.63503	9.42394	9.81219	9.87111	10.0883	9.43795	10.3133	9.84947	10.4561	10.1756	9.31952	10.312	9.91424	10.0607	9.56583	9.05981	8.36455	9.57863	8.92383	10.8124	9.71175	10.2471	9.65619	10.807	10.2052	10.0911
201175_at	11.3011	10.6895	10.485	11.579	10.627	10.5425	10.7703	10.8457	9.65002	11.0271	9.57455	11.4777	11.1333	10.59	11.6849	11.5662	11.2037	11.2303	10.8812	11.8122	11.0047	10.6846	11.078	10.7745	11.5556	11.4764	10.1767	11.2856	11.9964	10.6853	10.6511	9.96897	11.0316	10.7522	11.0788	11.4323	11.0943	11.6071	9.92112	10.8247	10.9754	10.2735	10.5973	11.5129	10.3019	11.0668	10.9329	10.5451	10.7971
201176_s_at	11.6239	10.8896	11.0627	11.3254	10.9644	11.0422	10.6484	10.6193	9.97818	11.3295	10.598	11.1163	11.2226	11.1642	11.9292	11.2713	10.8701	11.377	11.1631	11.1219	11.3869	11.1437	10.5087	11.0004	10.5866	11.4185	10.8482	10.9934	11.4788	11.2824	10.801	9.80582	11.0448	9.69294	11.333	11.4928	11.1576	11.1183	9.53993	10.3753	11.4062	9.63656	11.2578	11.5751	10.898	11.3408	11.1015	10.9754	10.7738
201177_s_at	10.6798	12.2315	10.4343	10.7478	11.7039	10.8741	11.4975	10.9254	11.1087	11.637	12.3302	10.6107	10.6463	11.414	11.3793	11.1117	10.7516	11.6498	11.1642	10.9462	11.3727	11.2588	9.47977	11.507	9.34676	11.0659	11.507	10.4395	10.8117	10.9644	11.5936	10.727	9.64213	12.2179	11.1943	10.5242	10.9116	9.87069	10.8371	9.06942	11.7851	9.97495	11.5298	11.0097	11.5287	10.8896	11.4013	10.5332	10.7292
201178_at	10.0397	9.91477	10.3416	10.317	10.0651	10.0971	10.3308	10.4458	10.1336	9.98981	10.1006	10.2563	10.8124	9.9673	9.58182	10.0798	10.6597	9.98478	10.0482	10.4257	10.1433	10.325	10.5994	10.1699	10.8117	10.0478	9.36262	10.2926	10.2835	10.1924	10.2995	10.3055	10.5277	10.096	10.1427	10.3342	10.3335	10.6575	9.48837	9.94992	10.2064	10.6345	9.88119	9.99297	9.95044	10.3663	10.1479	10.0601	10.6165
201179_s_at	9.90139	9.47885	8.94692	9.62202	8.79448	8.64512	8.33257	8.10918	8.31295	10.0689	8.43088	8.9984	8.24239	9.13885	10.185	9.35436	8.50949	9.35651	9.78025	9.12375	8.6068	9.37395	8.13758	9.41403	7.07386	9.61744	10.2459	8.94107	9.07839	9.06151	8.30767	7.43064	8.914	9.85241	9.11427	9.1685	9.27228	8.10511	7.09436	7.27374	8.78956	7.88111	9.03294	9.53951	9.42067	9.2709	8.9963	7.62742	9.13792
201180_s_at	10.7776	11.3749	11.0378	10.2817	11.1256	10.8949	10.8821	10.8239	10.7188	10.924	10.9644	11.1192	10.3964	11.1952	10.9754	10.5604	10.9792	10.8038	11.0601	10.9247	10.9182	10.8911	10.7367	10.47	10.3836	11.2536	11.3485	10.9247	10.6395	10.7203	11.507	11.0559	10.8362	11.2432	10.6456	10.8847	10.9347	10.8024	10.8701	10.5018	11.0684	9.8689	10.8094	10.7957	11.2163	10.9155	10.7665	10.8216	10.5304
201181_at	8.55789	8.78091	9.01779	8.27884	8.44901	8.55548	8.62635	8.54468	9.44635	8.42126	9.51397	8.62917	8.95397	9.45979	8.46159	8.68238	9.00615	8.63624	8.75273	8.59005	7.93769	9.03783	8.3365	8.11667	8.50009	9.10204	9.50083	9.06062	9.00075	9.05002	9.51114	9.81166	7.86751	10.1544	8.23032	8.53982	9.12195	8.36793	8.64189	9.06822	9.27545	9.17556	8.63929	8.50949	9.08532	8.68447	8.52572	9.12871	8.39893
201182_s_at	7.34467	7.49662	8.15814	7.73154	8.03438	8.17204	8.04896	8.94353	8.59041	7.54949	8.31923	7.5839	8.39215	7.5948	7.74573	7.17832	8.3027	8.39939	7.81939	8.25044	7.82311	7.11596	7.85675	7.82232	8.35007	7.37446	7.3828	7.97849	7.56205	7.1418	8.26089	7.61249	8.77488	8.88373	7.57126	7.90081	7.37863	7.96357	9.49628	9.508	8.36246	9.39226	8.13903	7.31117	8.37178	7.87789	7.21861	8.52113	7.28211
201183_s_at	8.36755	9.26282	9.6783	8.9749	9.12415	9.85864	10.2331	10.8583	9.65675	8.69974	9.79114	9.06151	9.76255	9.07674	9.3794	8.67582	9.90971	10.3265	8.75794	9.63372	9.70782	8.7519	9.99571	9.05247	10.3095	8.58259	9.33959	9.53546	9.08005	9.40697	9.38578	9.46629	9.77421	10.1151	9.03207	8.91182	8.46387	9.2709	11.3177	11.0147	9.46112	10.8757	8.91442	8.3789	9.41835	8.91442	9.03492	9.62156	8.95192
201184_s_at	9.19119	9.70983	9.13377	9.30963	9.71414	10.2429	10.5326	10.5478	9.86685	9.40525	9.65724	9.68991	10.0063	9.33604	9.61068	9.29156	9.67458	10.4523	9.4202	9.86065	9.95309	9.53951	9.85148	9.42675	10.5235	9.25173	9.69497	9.47381	9.70197	9.79515	9.72521	9.63656	9.78695	9.71032	9.44991	9.50175	9.15816	9.65724	10.9223	10.561	9.88119	10.6531	9.45163	9.33604	10.0318	9.33391	9.73984	9.73984	9.28429
201185_at	8.46804	9.73172	8.66531	9.63503	10.6285	10.9165	7.71322	8.09716	9.47381	9.65911	9.65956	9.22196	7.92687	9.77328	8.50129	9.9353	9.86527	11.1315	11.5988	8.74107	10.9247	12.3924	10.6285	8.29935	10.2829	9.00362	10.5624	8.79404	9.0517	10.7927	8.70935	10.1572	11.182	7.17625	10.4986	8.48429	9.25617	8.87894	10.1538	9.64908	10.4986	10.3503	11.5885	9.76201	8.54514	8.64347	11.4025	9.45349	10.6332
201186_at	9.51995	9.20597	9.30831	9.19257	9.24592	9.56098	8.62675	9.14928	10.2871	8.5064	10.341	9.46023	9.39902	9.21494	8.74074	9.46753	9.30564	8.8364	8.89845	9.18724	9.31184	9.14045	9.87956	8.47798	9.98804	9.46066	9.05779	9.42988	9.53041	8.98674	9.55508	9.77935	9.24206	9.43842	9.19904	9.40651	9.02595	9.77064	10.4762	10.4879	9.25222	10.8887	9.52323	8.6908	9.48469	9.90081	9.72126	9.89434	9.22366
201187_s_at	5.89167	6.20434	6.03199	5.94416	5.91452	5.8413	6.22827	6.55769	5.65001	5.79558	6.23017	5.83641	5.98263	5.73441	5.96833	5.93908	5.99466	5.8179	6.00564	5.8812	5.7137	5.70095	6.03442	5.8114	6.10972	5.78585	5.84922	6.11423	5.81725	5.85568	6.06255	6.04018	5.81164	5.8554	5.83196	5.92602	5.98214	5.93567	5.9037	6.09307	6.06217	7.23822	5.47901	5.74522	5.82214	5.87502	5.56273	6.0265	5.87385
201188_s_at	8.99962	7.02647	6.83198	9.66794	7.77334	6.52833	7.0427	7.84263	6.99271	9.43886	6.34006	8.46035	9.25534	7.94936	10.6171	8.88506	8.28945	10.397	8.91813	8.87342	7.37233	8.38715	7.58947	10.2343	8.55473	8.47708	9.12918	9.07713	9.66477	7.58102	6.62206	6.17702	9.03294	6.88608	8.44331	9.33649	9.17965	8.9984	7.11105	8.02587	8.2769	8.44901	7.83891	9.48162	7.09298	8.01006	8.5571	6.68749	6.62634
201189_s_at	10.2605	9.99997	10.3462	10.5523	10.2676	7.63022	9.62202	10.3551	9.73747	10.1416	9.90139	10.2611	10.5936	9.94619	11.2313	10.409	10.3989	11.3576	10.229	10.5866	8.96103	9.39226	10.0661	11.0601	10.6469	10.2441	9.70046	10.4322	10.203	9.12747	10.338	9.69596	10.7703	8.80774	9.57367	10.7173	10.3836	10.5958	11.0961	10.7801	10.4626	10.3302	9.8922	10.2952	9.48739	10.4973	9.88582	10.3296	7.96733
201190_s_at	9.52808	8.9498	9.33479	9.00666	8.96828	9.34038	9.14554	9.34345	9.24553	9.26016	9.22026	9.38341	10.0487	9.662	9.17783	9.34982	9.70395	9.62292	9.59396	9.7064	9.65205	9.24553	9.30042	8.43587	10.0014	9.87533	8.86671	9.61829	9.84947	9.45519	9.61068	8.53234	9.41795	8.75549	9.30518	9.64732	9.16345	10.0452	8.12237	9.54751	8.57429	9.24671	9.55086	9.52853	9.16299	9.84628	9.27047	9.83621	9.25001
201191_at	8.72485	7.08773	7.41147	8.28037	7.65983	8.39062	7.72083	7.96853	6.8492	8.30085	6.39793	8.06087	9.01057	8.24852	8.63427	8.83258	8.66079	9.0215	8.62562	8.85371	8.8188	8.53577	7.78613	7.95475	8.61503	8.85174	8.30844	8.55667	9.30122	8.81508	7.63141	6.82736	8.31181	8.77696	8.48467	8.90559	8.42092	9.16602	5.89962	7.4378	7.82797	7.29015	8.15149	8.88093	7.89462	8.26244	7.93769	7.78846	8.47392
201192_s_at	8.68873	8.5064	8.74152	8.62242	8.95684	9.26624	9.00843	8.72003	8.4221	8.69682	8.41078	8.79367	10.01	9.17511	8.67225	8.64958	9.42853	8.99373	9.19904	9.60679	9.16638	8.6307	9.45519	8.02013	9.61068	9.49445	8.72043	9.13707	9.46448	9.06447	8.10849	8.68324	7.62984	8.23926	8.59483	9.00287	8.31144	9.48509	8.14101	9.47146	8.46616	9.64169	8.54256	8.67937	7.97595	8.79001	8.97018	7.83818	8.99164
201193_at	13.0411	12.6522	12.5937	13.3031	12.1295	10.5669	12.544	11.5532	12.4923	12.4152	12.7958	12.9866	12.1445	12.6025	12.6154	12.8058	12.1846	12.0223	12.61	13.1336	11.6792	12.284	11.7551	12.6733	11.9622	13.1047	11.9509	12.6417	12.6656	11.8976	13.1502	12.3429	12.9265	13.8583	12.3904	12.5262	12.6309	12.5213	11.198	11.1391	13.4334	11.4788	12.0035	12.4969	11.4001	13.6605	12.2061	12.115	12.9642
201194_at	11.5046	9.89492	9.71512	11.4529	11.4062	13.0702	10.5304	11.3538	9.80473	11.2526	8.80584	11.0182	12.6819	11.5504	10.662	11.507	12.1388	10.9925	11.6197	11.4777	12.6203	11.667	12.6025	11.6753	12.7925	11.6172	12.2573	11.8454	11.9791	12.8058	10.4408	9.97114	12.5262	8.89251	12.693	11.9395	11.7521	12.1557	9.92014	11.5009	10.7217	11.2246	10.8812	11.7011	10.1336	10.4316	11.078	10.5755	10.7837
201195_s_at	6.04747	6.98953	5.99349	8.42294	7.01347	8.28348	6.32046	6.23419	5.91251	8.93268	6.90705	5.75053	6.93029	6.88578	8.13677	6.14067	6.92172	9.65205	8.45916	6.43744	7.5988	5.90924	6.61571	8.42758	6.70634	6.5652	8.62996	7.12734	7.2891	7.25541	6.41687	6.0303	6.57641	5.59679	6.95583	5.97347	6.05086	6.00339	7.98256	6.74477	9.86784	8.41231	6.4869	8.42861	7.09231	5.93185	7.45812	7.25138	6.54582
201196_s_at	8.56691	9.13377	8.72948	9.67589	8.72717	9.29956	8.1698	7.97516	8.63147	10.2115	9.01734	8.99496	8.59998	9.18234	9.39226	8.87587	8.9637	9.97495	9.56014	9.06942	8.79448	8.45731	9.17286	9.70834	9.37187	9.56811	9.29727	8.83329	9.52185	8.95316	9.22906	8.24348	8.07196	9.7472	8.89928	8.58074	8.82279	9.05779	9.49019	10.0539	9.79411	9.51291	8.64923	9.70496	9.39543	9.04113	9.09599	9.05516	9.56676
201197_at	9.44241	10.5215	10.1785	10.0305	10.1862	10.1819	10.0934	9.84792	10.0596	10.0035	9.90081	10.3539	9.33649	10.5893	9.90393	9.86021	10.2682	10.1778	10.1612	10.5326	10.137	9.51291	9.74762	10.2331	9.76097	10.6873	10.1006	10.1521	10.3683	10.0601	10.7058	10.7066	9.21577	10.7858	9.84947	9.9034	9.97921	10.0562	9.95624	10.0965	10.6056	9.44016	10.009	10.2361	9.84745	10.1017	9.9573	10.4058	9.76151
201198_s_at	9.07419	8.19251	7.70312	9.73269	8.25357	9.26882	7.55595	7.91229	6.36913	9.23164	7.35805	8.42715	9.13627	8.31805	9.56098	8.8663	8.65826	9.53859	9.08435	9.29288	9.10614	8.75591	8.56652	9.20472	7.75552	9.02219	9.44755	9.13927	9.41883	9.16256	6.08289	5.82567	8.96828	5.7064	8.90559	9.24553	8.75751	8.62242	5.68775	7.20178	8.25621	6.16795	7.97673	9.26498	7.07053	7.99083	8.31805	6.66109	9.29629
201199_s_at	10.8053	11.3418	11.4904	11.0926	11.4025	11.2876	11.3318	11.4667	11.8857	10.8109	12.3236	11.1943	11.6997	11.1079	10.9497	11.078	11.7024	10.9827	11.4001	11.5859	11.2597	10.9506	11.454	10.8663	11.421	11.7011	11.1126	11.2391	11.4892	11.0493	11.8286	11.7893	11.4025	11.612	10.9953	11.2237	10.8201	11.3588	12.6389	11.6534	11.6616	11.909	11.2126	11.2303	10.9652	11.3892	11.2782	11.5287	10.6531
201200_at	11.4414	12.1006	11.3352	11.8316	11.7821	11.3254	10.6846	10.6338	10.966	11.7213	11.9921	11.1015	11.2906	11.5873	11.4749	11.5675	10.7731	11.0368	11.7436	11.0422	11.5058	12.3282	10.8395	11.9694	10.2429	11.2135	11.5107	11.4234	10.9971	11.7692	10.9669	10.5747	10.9818	11.5751	11.3991	11.1916	11.2876	11.2444	9.95786	9.6427	11.4312	9.46261	12.2391	11.595	12.273	11.2558	12.0625	11.1536	12.0207
201201_at	12.2517	12.1517	11.7423	12.2474	11.4821	11.2651	11.2126	11.5214	10.9564	12.7126	10.5147	12.1731	12.9601	12.2019	12.8172	12.243	12.1803	12.8772	12.7803	12.273	11.8809	12.3262	12.3602	12.0293	12.0625	12.4036	12.7619	12.5612	11.9603	11.5815	10.98	10.6605	12.2863	11.8107	11.8886	12.3171	12.3924	12.2819	10.8896	11.4713	12.1072	12.3838	11.454	12.3429	11.6487	11.9443	11.9492	10.5763	12.2391
201202_at	10.5107	11.6821	10.1654	11.8517	11.6185	9.19347	11.6641	11.3847	11.0551	12.0447	12.7126	10.7181	9.79167	11.105	11.1201	11.2313	10.875	10.1659	10.2398	11.4821	10.0977	9.81014	10.0186	12.0238	9.15591	11.4436	11.6071	10.9591	10.702	10.3683	11.565	10.4238	9.96054	11.8023	10.5262	10.7412	10.83	10.3958	10.2058	8.61356	11.0733	10.3722	11.0218	11.2432	9.87216	11.0482	10.5228	10.3271	10.0328
201203_s_at	9.02018	7.32263	8.47708	9.15774	7.75151	7.81783	7.12446	8.04351	7.70798	9.93076	7.51096	8.52415	9.13927	7.99778	9.36581	8.49012	8.9303	9.25222	8.41818	9.33693	8.29511	7.98892	8.93237	9.3065	9.42941	8.24618	8.40061	9.50035	9.86527	8.16249	8.4093	8.52857	8.91096	7.31117	8.17087	9.29999	8.37023	9.02219	8.89294	9.5944	7.47404	8.5413	8.51028	8.63624	7.74466	8.55473	7.98436	8.3156	9.65572
201204_s_at	11.4777	11.5452	12.4507	10.99	11.1631	9.89646	10.9917	11.3576	10.6804	11.3905	10.175	11.4749	11.9025	10.7441	11.343	11.266	12.1786	11.2782	11.1499	12.243	10.7441	10.5543	11.9675	11.5625	12.4557	11.4369	10.7903	11.7576	11.9377	10.6469	11.0814	9.71076	12.284	9.5949	11.0888	11.6408	11.1888	12.2196	11.8607	12.9265	10.4797	11.8546	11.6778	11.4484	11.0742	11.8913	11.0013	11.3119	11.2444
201205_at	6.03459	6.75357	7.75778	6.22257	6.44	6.53983	7.66528	8.16282	7.87934	6.22042	7.38182	6.38102	6.77933	6.40684	6.13788	6.20516	7.17968	6.24194	6.26179	6.46838	6.20434	5.95782	6.70516	6.34675	7.0001	6.39015	6.02488	6.55794	6.28214	5.94963	8.04134	7.11174	7.07053	8.2738	6.02794	6.37062	6.24123	6.45003	9.76862	8.89004	6.20726	9.21112	6.74477	6.02523	6.18704	6.55769	6.25624	7.53938	6.41663
201206_s_at	9.94676	10.2694	11.3881	9.9673	10.0596	8.87179	9.96946	10.8838	11.0378	10.2747	10.8757	9.85054	10.4263	9.55696	10.155	9.84212	11.061	10.0738	9.67458	10.9075	9.29469	8.76538	10.6305	10.0837	10.8031	9.95044	9.45434	10.7013	10.5653	9.30735	10.2337	9.76459	10.8504	9.66893	9.3844	10.208	9.63759	10.4477	12.1884	12.0087	9.26745	11.8107	9.91322	10.1209	9.52853	10.2689	9.34265	10.6887	10.1538
201207_at	8.8188	9.28913	8.87706	8.77612	8.77032	9.34846	8.48065	8.87974	7.71133	9.02378	8.3365	8.88053	9.40029	8.98875	8.61317	9.01622	9.10571	9.90028	9.28025	8.58838	8.97692	10.0365	8.74473	8.65862	9.18096	8.93355	9.64955	8.70935	9.00707	9.23124	7.83088	8.83258	8.36683	8.82001	8.84562	8.77939	8.97821	8.92523	9.1421	7.99083	9.71512	9.53246	9.56719	9.03613	9.0452	9.03735	9.33341	9.19172	9.87318
201208_s_at	7.00742	6.8219	6.87754	7.01378	6.811	7.31369	7.26502	6.76549	7.29356	7.30054	7.85388	6.72839	7.17593	7.15667	7.0045	6.76858	7.36892	7.67248	7.27199	6.56974	6.72656	7.03468	7.01536	6.9774	7.2102	6.80284	7.08241	6.6741	6.90614	6.7946	6.99536	7.67798	7.07525	8.10249	6.68694	7.05471	6.53144	6.74968	8.78449	7.84856	7.08806	8.43045	6.89056	6.95064	6.95916	7.11075	6.84523	7.31298	7.79758
201209_at	12.2903	12.3365	12.4557	12.2391	12.3795	11.2752	12.6025	12.7992	12.0122	12.1021	8.43311	12.3838	12.1222	12.2754	12.8664	12.3968	12.5838	11.4196	12.2628	12.5213	11.6602	10.7783	12.1923	12.3429	12.399	12.6656	12.1348	12.4152	12.7043	11.5715	12.2179	11.3738	12.4585	11.7752	11.9775	12.6656	12.2903	12.5638	10.8838	12.2778	12.2883	12.1369	11.3517	12.1618	12.4533	12.3582	11.6805	12.4557	10.7635
201210_at	12.092	12.8203	12.6599	12.4969	12.115	12.8696	12.1186	11.6487	12.097	12.1204	11.9871	11.8454	11.4269	12.2592	12.5361	12.1825	11.9377	12.1695	12.0376	11.821	12.3236	12.0309	11.2618	12.243	10.6056	12.1598	12.6279	11.7837	12.0551	12.0882	12.5361	12.115	11.9525	12.273	12.1962	12.0804	11.9509	11.7752	10.4986	10.2271	12.2002	11.0456	12.5741	12.2413	12.9823	12.2555	12.8355	12.8635	12.1598
201211_s_at	7.04663	6.53308	6.70516	9.72623	6.42811	7.03065	6.75936	6.08913	5.85497	8.72794	6.30443	6.39913	6.34862	6.26524	8.65862	6.80222	6.34647	7.1786	6.96991	6.34211	6.29984	6.67895	6.16618	7.79299	6.8357	6.58568	8.15852	6.50484	6.68955	6.64138	6.5269	6.6119	6.22406	5.6931	6.68256	6.77358	6.60994	6.39015	6.18309	7.09399	6.68099	6.84976	6.43459	8.51769	7.31635	6.00815	6.46958	6.52111	8.58959
201212_at	10.3164	8.95558	10.5755	9.73747	10.6401	9.70592	9.54229	8.84424	9.79114	9.86329	9.25702	9.83158	10.3296	10.1029	10.0583	10.6043	9.58569	9.85726	10.0803	10.1083	10.5598	11.1749	10.656	9.06942	9.97059	10.2712	9.82115	10.8346	10.0764	10.2103	9.20802	8.89589	9.8716	9.67545	10.4015	10.0667	9.82707	10.7623	8.73364	9.66933	9.68706	9.29288	10.5235	9.69345	9.09431	10.0971	11.4749	10.1466	10.2759
201213_at	7.50369	7.24175	7.42064	7.16883	7.11671	7.25138	7.23678	7.14872	7.8312	7.00677	7.96811	7.36853	7.62919	7.1511	6.99599	7.11946	7.3384	6.74505	6.84885	7.16539	7.0516	6.82495	7.13436	7.12102	7.38108	7.3247	6.90983	7.46376	7.36389	7.44608	7.26277	7.49565	7.54423	7.12204	6.83259	7.34364	7.27127	7.60289	8.02765	7.74159	7.20853	7.23583	6.77878	6.9186	6.87025	7.95204	6.8137	7.42528	6.85069
201214_s_at	10.0174	9.47754	9.69191	9.75897	9.9153	10.2271	9.75542	10.0622	9.32182	9.53307	8.71814	9.98981	10.5987	9.70496	9.68571	9.88796	10.222	9.4949	9.74849	10.1497	10.1029	9.38341	10.6643	9.95573	10.7441	9.78082	9.38204	9.83057	9.8853	10.26	9.13002	8.89889	9.78025	8.77572	10.0472	10.0305	9.84947	10.6981	10.7935	11.036	9.79059	11.1464	9.49911	9.74526	9.25039	10.1023	9.5466	9.44546	9.22825
201215_at	9.71279	11.5323	9.58182	11.179	10.8046	10.9254	10.0111	9.22655	9.96165	11.0751	11.007	9.53993	10.5804	10.6382	11.3011	10.47	9.54751	10.8395	11.89	9.69544	11.0493	12.5336	9.67168	11.6159	9.22026	10.0693	12.0882	9.52094	9.69844	11.2813	10.3482	10.8838	10.4135	7.84706	10.9506	9.32691	9.63458	9.41048	11.1315	9.09948	10.9846	11.1611	12.5147	11.198	11.8378	9.98752	11.7893	10.8316	12.1923
201216_at	11.6726	10.7125	11.0823	11.4562	11.6498	11.1005	11.8607	12.2452	11.3096	11.5298	10.9338	11.3506	11.9791	11.2018	11.0378	11.6475	11.6547	11.4037	11.4632	11.9427	11.2246	10.9371	11.9571	10.8847	11.9603	11.2703	11.1703	11.7982	11.6132	11.1674	10.6634	11.1809	11.8023	10.9549	11.3749	11.5479	11.4632	11.712	10.9472	11.6355	11.0618	11.89	10.7792	11.1576	10.9637	11.4484	11.2246	11.0762	11.414
201217_x_at	14.1071	13.9169	13.082	14.2096	14.0436	14.3685	14.1236	14.3089	13.7163	14.0676	13.8011	14.1477	14.4651	14.0308	13.9609	14.1236	14.1648	13.9552	14.1188	14.0138	14.1882	14.339	14.1586	14.0919	14.2835	13.9788	14.0436	14.1761	14.129	14.3321	13.4141	13.4906	14.2043	13.5213	14.1937	14.2221	14.2221	14.2164	13.5374	14.3201	14.2353	14.0797	14.129	14.1071	14.2891	13.8641	14.1821	13.8794	14.1882
201218_at	11.6159	12.2019	11.0677	12.0293	10.1443	9.76668	9.59256	8.95517	10.7851	11.3869	11.5804	11.4381	11.2456	11.6355	11.8607	11.6641	9.8006	11.5229	11.7213	11.1721	11.1721	10.577	10.2164	11.2558	10.6531	11.2651	11.9162	11.1712	11.3352	10.8537	11.299	11.0961	10.2883	10.875	11.361	11.2526	11.6384	10.9564	10.0493	9.60524	11.266	9.65349	10.9329	11.6239	11.3441	11.3905	10.8821	11.398	8.93863
201219_at	9.91743	9.88648	10.5914	9.70197	9.35999	8.53037	9.74132	9.45033	10.2539	8.76074	10.423	10.4263	10.0657	9.92756	9.52367	10.3806	10.6504	10.077	10.0562	9.68706	9.47715	8.89207	9.927	9.75036	10.2663	10.3152	9.81859	10.2188	9.97161	9.24019	11.0246	10.5269	9.91187	10.649	9.66477	10.0693	9.89269	10.3114	11.1183	10.563	10.0714	10.5386	9.05939	9.30161	10.1918	10.5728	9.50361	11.0271	7.55313
201220_x_at	12.0343	12.3817	12.5102	11.5849	11.7837	10.9205	12.3146	12.273	12.059	11.4185	11.9791	12.273	12.3403	12.0938	12.0223	12.0954	12.4684	12.5714	12.2254	12.0257	11.5662	11.1265	11.9655	11.893	12.5147	12.0054	11.9903	12.177	12.0223	11.2618	12.6991	12.4802	12.7012	12.6389	11.5214	11.9809	12.1695	12.2883	12.9265	12.3924	11.8623	12.4828	11.4312	11.5251	11.8744	11.9694	11.2752	12.2061	9.79964
201221_s_at	9.18281	10.2712	10.4647	9.22065	10.7688	9.92382	10.7957	11.0378	10.7148	9.52048	10.1042	9.82259	10.2569	9.54036	8.85536	9.29727	10.3777	9.66052	9.80112	10.1824	9.4855	9.67365	10.28	9.34933	10.8186	9.50705	9.46491	9.54442	9.52496	9.4078	10.0883	10.3497	10.0759	9.44016	9.77213	9.33604	9.70094	9.97276	11.637	11.2567	10.0821	11.238	10.2132	8.86558	10.3818	9.73802	10.0216	10.5893	9.00876
201222_s_at	12.1712	11.3538	11.5675	13.0099	12.3024	11.8226	10.972	11.0535	10.0057	12.685	11.6487	10.6504	11.0797	11.2444	11.5203	11.7507	10.807	11.6055	12.1425	11.8273	10.466	9.74898	10.2398	11.9791	9.67589	9.22106	10.4729	9.92812	10.2629	9.96678	9.905	8.75147	10.8339	11.6132	10.0505	11.1126	11.7906	10.0883	9.14045	9.06406	10.5817	9.08617	10.1491	11.3643	9.36733	10.4063	9.68268	9.9353	10.0704
201223_s_at	10.289	10.7615	10.498	10.9155	10.649	10.6724	10.0803	9.77514	10.1347	10.7808	10.9263	10.2313	10.1134	10.4859	10.7965	10.3576	10.0815	10.2476	10.9042	10.3616	10.3989	10.6716	9.70983	10.8147	9.87318	10.3428	10.8862	10.0349	10.2794	10.7814	10.6179	10.1263	9.9832	11.0182	10.3361	10.1727	10.3025	9.94327	7.58909	9.15774	10.6724	10.5154	11.0182	10.8614	11.1137	10.4218	10.5936	10.656	10.9287
201224_s_at	8.83834	8.35192	9.28737	9.80582	9.17783	9.53859	9.75093	11.0888	9.09948	9.05555	8.36983	8.49123	9.85592	8.24588	9.27273	8.54093	9.95044	9.92172	8.91273	9.19399	8.7519	8.12352	9.51246	8.93561	10.3497	8.19174	8.60343	9.23556	9.45389	8.25726	8.68405	7.86975	9.82807	8.93237	8.62127	8.92871	8.68795	9.41971	10.096	11.0584	8.88878	10.449	8.17251	8.67054	7.94232	8.44293	8.3808	9.16638	8.55251
201225_s_at	11.0352	11.6904	10.7134	11.18	11.2077	11.3451	11.6055	11.4345	11.4414	10.9695	11.3825	11.2588	10.9003	11.3652	11.4667	11.3168	11.1652	11.4013	11.343	11.4085	11.4436	11.2193	10.8528	10.7058	10.9908	11.3598	11.2742	11.1759	11.5556	11.4345	11.6959	11.1087	10.9542	11.6145	11.3506	11.1961	11.2505	11.234	8.61856	10.7903	11.5129	10.1699	11.6726	11.2517	11.1324	11.6342	11.5214	11.9075	11.0055
201226_at	10.852	9.93129	9.40651	10.696	10.3497	11.2948	10.1324	10.4058	9.56811	10.3888	9.30473	10.8717	10.5994	10.3958	9.86021	11.0986	10.6702	10.4008	10.5147	11.088	11.2047	10.3643	11.1183	10.1971	10.8378	11.0618	10.1393	10.9075	11.1343	11.1879	9.73463	8.91932	10.5188	9.19172	11.0209	11.0201	10.6305	11.2691	8.94938	10.5669	9.74898	9.76668	9.61068	10.6144	9.58481	10.5471	10.383	9.72372	10.8554
201227_s_at	11.6277	11.2117	11.637	10.9784	11.9983	12.1462	12.5741	12.3384	12.8087	10.7448	12.6417	12.3123	12.0174	11.8744	10.3182	11.7436	12.3384	11.028	11.6877	12.0496	11.9885	11.2067	12.3688	10.9729	12.3946	11.9217	10.7865	11.8729	11.7134	11.7837	12.6279	12.8635	12.1825	12.3557	11.712	11.7993	11.5873	12.2157	13.2261	12.7862	11.5911	12.994	11.4777	10.7886	11.7766	12.21	11.6534	12.5498	11.3905
201228_s_at	6.62023	6.6525	6.0673	6.74076	6.55399	6.2398	6.35447	6.4831	6.18622	6.58908	7.31298	6.49133	6.83014	6.44076	6.59014	6.33984	6.31737	6.75724	6.60423	6.8785	6.24285	6.19868	6.5317	6.90084	6.28869	6.40155	6.73871	6.63598	6.71197	6.62232	6.38271	5.93786	6.39333	6.39457	6.32944	6.38523	6.36959	6.48464	7.00146	6.48893	6.86519	7.32541	6.15142	6.72029	6.00023	6.36179	6.22608	6.12043	6.63685
201229_s_at	8.15426	7.61696	6.91041	8.11108	7.86975	9.14045	7.68109	8.10619	5.92198	8.20554	5.68212	7.89501	7.87341	7.85567	8.34322	7.8156	7.63768	8.56465	8.16164	8.26279	8.74107	7.97361	7.66528	8.84424	7.69937	7.92614	8.47236	8.14292	8.34666	8.68447	6.44201	5.87739	7.51765	5.7046	8.49928	8.24395	7.59551	7.71768	5.73366	6.01263	7.96853	5.74954	7.73887	8.38597	6.92718	7.2172	8.08212	7.13904	8.47631
201230_s_at	8.12069	8.59682	8.5623	7.88976	8.56027	9.53728	8.33503	8.71766	7.84632	7.49955	7.96853	8.41388	8.68949	8.2694	8.00218	8.14333	8.61198	8.42126	8.28122	8.33796	9.09853	8.56353	8.9106	8.23808	9.21026	8.4372	8.37144	8.3722	8.53492	8.67659	8.77032	7.43853	8.23513	7.99962	8.71487	8.4002	8.29975	8.54256	8.69528	8.78876	8.69204	8.81063	8.57239	7.96253	8.08838	8.32729	8.42367	8.53982	7.82832
201231_s_at	11.1809	10.5437	10.4803	12.3795	11.7851	11.6384	11.6132	11.9559	9.65619	11.8976	9.43264	11.2001	11.5426	11.0518	12.5035	11.712	12.1695	12.048	12.1637	12.2754	11.6251	11.2303	12.1222	11.1246	12.3624	11.9278	12.8772	11.8501	11.9638	11.7495	10.3759	8.97018	11.9509	10.1502	11.5351	11.7054	11.6329	12.0273	10.8287	12.1598	12.6705	12.3946	11.238	12.097	11.3664	11.1527	11.7646	10.3635	11.847
201232_s_at	9.56623	9.52626	9.25617	9.38956	10.0821	9.70882	9.77018	10.3258	9.04069	9.62391	8.81964	9.65911	10.3449	9.54703	9.40295	9.46261	10.3258	9.76045	9.74132	10.2302	9.48469	9.23556	10.392	9.45569	10.3089	9.73802	9.65488	9.69951	9.71032	9.39502	9.72567	8.22	9.46886	9.53951	9.42531	9.6342	9.10614	9.89072	10.6887	10.9695	10.705	11.0551	9.31584	9.30085	9.66983	9.48792	9.35821	9.27854	9.22065
201233_at	8.56808	8.28811	8.35977	8.81921	8.40661	8.91769	8.86333	9.04113	7.89119	8.97447	7.71804	8.54711	9.23331	8.49239	9.10367	8.53938	9.24118	9.05247	8.71289	8.95438	8.88962	8.35808	9.29196	8.72866	9.62202	8.93754	9.09653	9.01734	9.20472	8.57123	8.3027	8.39585	8.69035	6.30107	8.57276	8.95282	8.64809	9.07596	7.73649	9.71988	9.20388	8.22225	7.97706	8.60472	8.5928	8.5413	8.36952	8.02167	8.81755
201234_at	9.9034	8.8427	9.10158	10.025	9.78082	12.3384	9.54533	10.2398	8.89545	9.9754	8.57006	9.67545	10.7709	9.45214	10.2989	9.94892	10.0562	10.4817	10.4035	9.87746	11.9509	10.4666	11.5388	9.52276	11.1352	9.5588	10.3158	10.0063	10.3367	12.2688	9.13457	9.8853	10.1157	8.50517	11.5277	10.0285	9.54312	10.2012	8.28508	10.3565	9.99517	10.0809	10.1941	10.5791	8.92475	9.58284	10.1837	9.95517	9.8832
201235_s_at	6.35428	5.86274	6.29255	6.9696	5.73468	8.18243	6.3982	6.27759	6.15972	8.39215	5.93353	5.9535	5.86274	5.90098	6.60097	6.48973	5.67255	5.63457	6.94967	6.70487	6.23672	5.85266	6.15991	6.07622	5.79257	5.81396	6.18515	6.09157	6.83629	6.70003	5.78122	5.78041	5.48898	5.43646	6.15319	5.84523	6.06483	5.81601	5.60252	6.54274	5.97527	5.58089	5.8935	6.10163	8.3515	6.31693	6.1719	5.97611	6.11054
201236_s_at	10.4388	10.2747	10.1485	10.2594	10.6767	13.5826	10.468	10.7118	10.7367	10.6171	11.6838	10.8671	9.64821	10.8537	9.70983	11.7107	9.85966	9.21373	10.3683	9.74762	12.3688	10.7256	11.0129	10.3007	9.23331	9.4248	10.5366	10.7348	11.1712	11.8839	10.1993	11.1565	9.80627	9.77064	11.815	10.2176	10.6388	10.3013	10.0583	8.84883	10.5516	9.36403	11.5351	10.3503	11.6917	9.91022	11.6263	12.0122	8.53741
201237_at	10.3989	11.0888	10.8655	10.3061	10.4756	11.4691	10.6738	9.95999	10.6908	10.4096	10.9092	10.6382	10.2343	11.121	10.4003	10.4561	10.1982	9.72279	10.5373	10.2701	11.1861	10.3976	10.2975	11.1293	9.43309	10.8717	10.7965	10.4381	10.1875	11.4749	11.1721	11.4904	10.0837	11.3485	10.8693	10.4155	10.3663	9.8769	9.36627	8.83523	10.1567	9.54751	10.8201	10.5734	10.0589	10.4912	10.4445	10.9247	10.2007
201238_s_at	11.6329	11.5924	11.3684	11.7397	11.333	12.1186	10.7845	9.51114	10.8821	11.6971	11.2037	11.5815	11.2163	11.9249	11.8136	11.4246	10.504	11.0246	11.5569	11.2255	11.9935	11.7507	11.2936	12.2391	10.0467	11.6877	11.8107	11.4917	11.1721	12.3883	11.4679	11.9809	10.2969	11.6792	11.9638	11.3285	11.5143	10.9462	9.51579	9.38816	10.7397	9.74093	11.815	11.4619	11.0413	11.5094	11.5583	11.0659	11.2246
201239_s_at	11.4128	10.7672	9.24511	12.1981	10.2658	10.6738	9.68615	9.86021	9.36682	12.1036	8.60226	10.4938	10.2694	10.6107	12.0988	11.2803	9.92327	11.1445	10.905	10.8263	10.6338	10.8496	10.2663	11.3576	9.6333	11.3374	10.9462	10.9784	11.2505	11.0703	9.29246	8.4954	10.5182	8.57629	11.1391	11.2958	11.1674	10.5943	7.73451	9.03091	10.4561	9.22948	10.1116	11.9107	10.2741	10.442	10.9837	9.33429	11.4551
201240_s_at	12.1578	12.7126	11.7187	12.28	11.8454	11.6355	11.7521	11.4881	12.2628	12.7356	12.2373	11.9854	11.2927	12.092	12.5937	12.0394	11.4404	12.208	11.8823	12.071	11.887	11.9728	11.4845	12.284	10.914	12.3321	11.6041	12.1865	11.9885	11.9525	12.1276	11.8546	11.6588	12.1312	11.9655	12.059	12.0822	11.6892	10.3539	9.94327	12.1786	10.0699	12.0662	12.133	12.1981	11.9824	11.9308	11.5726	11.821
201241_at	11.3408	11.7851	11.003	11.3158	11.3158	11.8425	11.238	11.2721	11.0897	11.4507	11.3565	11.5143	11.4259	11.3495	10.9934	11.5021	11.3652	11.8944	11.5518	11.3749	11.6838	11.2607	11.2126	11.2958	10.9182	11.5401	11.4596	11.1943	11.3485	11.9622	11.6318	11.319	11.1427	11.7134	11.5298	11.5265	11.2906	11.4173	10.7173	11.0627	11.4788	11.18	11.5143	11.4713	11.4986	11.2906	11.5107	11.1108	10.9837
201242_s_at	12.4902	12.6417	14.2891	13.2619	12.7992	11.0439	12.9601	12.7708	12.9194	12.5125	12.7097	12.4634	13.7799	12.8477	13.0661	12.3531	13.2578	12.6279	11.9775	13.3258	12.2688	8.97328	13.2578	13.1857	13.4954	12.8696	13.172	13.0522	12.7239	11.4333	13.1979	13.1633	13.4954	14.4327	11.7966	12.3755	12.8602	13.1633	13.6769	13.5882	11.1374	13.7799	10.2285	12.1753	12.1618	12.7619	9.53778	12.508	11.8976
201243_s_at	12.6253	13.1584	14.3201	13.3776	11.7465	10.9223	12.2474	12.0988	12.9296	11.9217	12.4365	12.777	13.2619	12.9397	12.9531	12.6578	12.7992	12.4011	11.8638	13.1941	12.3403	9.82516	12.7325	12.7649	12.7708	13.2392	13.2154	13.0444	12.8772	12.0693	13.3776	12.273	13.0628	14.2164	12.3774	13.0899	13.2708	13.013	11.3858	11.6487	10.8717	12.3531	11.5117	12.4658	12.3429	13.3358	10.5399	12.9097	11.637
201244_s_at	9.42209	8.89051	9.38625	9.04839	9.37616	9.8612	9.03492	9.3995	8.63545	9.09599	8.73198	9.5597	8.57276	9.38163	9.18234	9.47885	9.13042	9.13927	9.2709	9.47058	9.59871	9.40079	9.00324	9.62669	9.27318	9.43668	9.48792	9.48598	9.53993	9.77851	9.10285	6.92087	9.53355	8.2694	9.54399	9.52323	9.694	9.23249	7.03673	8.45998	8.88256	7.64126	8.96334	9.32392	9.33959	9.22453	9.40431	8.92255	9.64316
201245_s_at	8.57084	7.44994	7.6072	9.30917	7.88111	8.53741	8.4437	8.67981	6.89056	9.5614	6.70687	8.18095	8.61466	7.90121	9.44113	8.2587	8.48929	8.65712	8.98315	8.57276	8.62283	8.36565	8.80386	8.36131	8.90338	8.37496	8.05298	8.45699	9.0053	8.52966	7.15213	6.2648	7.7474	5.94564	8.61926	8.36246	8.3417	8.90048	8.43311	7.41253	8.28842	8.2112	7.07686	8.74748	8.21155	7.96321	8.13719	6.83865	8.80542
201246_s_at	6.78461	6.53748	6.70289	6.78954	6.41169	5.82869	6.82857	6.84102	6.42321	6.37259	6.27064	6.30596	7.2172	6.13713	6.87057	6.46246	6.97429	6.66819	6.57054	6.828	6.26991	6.09824	6.97937	6.45876	7.3756	6.63169	6.25196	6.59249	6.91202	6.48204	6.1839	5.91002	6.94132	6.51572	6.50065	6.95766	6.5236	6.78548	6.26756	7.71021	6.83387	7.58205	6.71831	6.37445	7.1124	6.33646	6.05358	6.59629	6.37638
201247_at	8.29862	7.92944	8.70584	7.73232	7.96811	7.57383	8.27228	8.65076	8.22754	7.27161	7.29294	8.5064	8.20929	7.71504	7.67968	8.44901	7.9661	7.83599	7.5948	8.13832	7.74611	7.53263	8.29318	7.917	8.67659	8.29935	7.38883	7.99848	8.61045	7.61127	7.7474	7.17363	7.64733	7.41111	7.60097	8.2089	8.45388	8.80506	7.64488	8.44716	7.86273	8.84036	7.16284	7.69634	7.65916	8.3793	6.97335	7.76792	7.7061
201248_s_at	7.63701	6.79195	7.42458	7.5102	7.02133	7.14041	7.31741	7.62184	7.47584	7.51096	7.10037	6.95646	7.05405	7.00112	7.29082	7.45179	7.18677	7.32726	7.62984	7.25575	6.77788	6.6019	7.19696	7.41111	8.04134	7.43701	7.00276	7.1902	7.67727	6.93645	6.84046	6.49001	7.87637	7.29982	6.95828	7.55242	7.74973	7.54316	6.66308	7.88976	7.54182	7.10801	6.34095	7.2389	6.98829	7.14384	6.66421	7.36427	7.02647
201249_at	5.51638	5.83306	5.97464	5.66912	5.52469	5.41749	5.85956	5.58995	5.64126	5.39876	5.70228	5.49585	5.60504	5.7911	5.64601	5.48585	5.64708	8.66762	5.95128	5.49027	5.51179	5.21257	5.58101	5.42581	5.92936	5.84189	6.18349	5.54258	5.7845	5.50759	5.91981	5.58952	5.40354	5.70001	5.45862	5.50331	5.54279	5.46912	5.6318	6.14361	5.36478	6.10833	5.55823	5.62398	6.18219	5.67692	5.90859	5.80141	5.34721
201250_s_at	8.08759	8.4148	9.55596	8.9039	8.0705	6.48009	8.01271	7.92012	9.27818	8.71289	9.58817	8.35078	9.10697	9.15152	8.92523	8.36413	8.69604	12.9642	10.025	8.20244	7.56392	7.02717	8.11626	8.05594	8.19357	9.00965	10.7181	8.52182	9.03952	7.91666	9.68941	9.20342	8.83956	10.59	7.17727	8.80506	7.66345	8.44142	11.0288	9.86732	8.37416	10.7814	8.54944	8.45998	11.6657	8.93863	9.58387	10.3842	7.5282
201251_at	10.6709	9.82309	9.76151	12.0273	11.028	10.875	10.8378	11.8607	9.56098	11.3704	9.10285	10.7537	12.0938	10.4244	11.1427	11.121	11.5828	12.8355	12.0326	11.6765	11.2432	10.8489	11.5107	10.4666	11.9655	10.9637	12.3403	11.1631	11.9411	11.0413	9.96262	9.70834	11.0969	10.1711	10.8973	11.2422	11.1749	11.5804	11.1427	11.6602	10.9934	12.0394	10.3329	11.2897	11.0668	10.5796	11.0659	9.91229	9.44423
201252_at	9.53449	9.35651	9.64213	9.52537	9.67589	9.89855	9.94036	9.81904	9.38204	10.3361	9.98642	9.77064	9.63458	9.53687	9.64169	9.84519	10.5406	9.69294	9.91322	10.3951	9.67365	9.69294	10.207	9.88379	10.3539	10.3195	9.71744	9.91637	10.0848	9.60111	9.93175	9.31634	10.0738	9.80008	9.31729	10.0157	9.21536	9.92864	10.5451	10.3545	10.3308	10.3741	9.57498	9.94942	9.68744	9.8577	9.76045	9.61215	9.81661
201253_s_at	11.0797	11.3684	11.8378	10.7241	11.1464	11.4279	10.8766	11.0288	11.6421	11.028	11.9249	11.343	11.6602	11.0413	10.9549	11.0518	10.9108	11.2456	11.2237	11.1079	11.5859	11.5117	11.9461	11.2948	11.8886	10.6193	11.2607	11.3385	10.8308	11.3374	10.668	11.7551	11.0668	9.88648	11.2567	11.1117	11.376	11.5426	11.9775	11.909	11.5479	11.5021	11.4975	11.1721	11.2567	11.3254	11.3847	11.4586	10.9882
201254_x_at	14.3506	14.339	14.4128	14.4001	14.5597	14.3933	14.6041	14.4518	14.6698	14.3262	14.7778	14.4264	14.3201	14.5671	14.4396	14.3089	14.5257	14.4716	14.3933	14.4987	14.339	14.4128	14.4264	14.3262	14.5461	14.3817	14.339	14.2472	14.3748	14.4065	14.5257	14.6041	14.2712	14.5381	14.2595	14.3933	14.4065	14.3748	14.6041	14.5671	14.4327	14.5597	14.5198	14.3321	14.4586	14.4586	14.3685	14.5257	14.1071
201255_x_at	10.4084	9.81365	10.3405	10.2331	10.4912	10.5523	10.0955	11.1163	9.21616	10.5523	9.06985	10.4919	10.9371	9.94735	10.9003	10.5791	10.8973	10.9704	10.3284	10.8078	10.4633	10.3127	10.8132	11.4037	11.2742	10.3663	10.4666	10.6285	10.9059	10.3497	9.30085	8.08986	10.7561	9.05208	10.4938	10.8717	10.7731	11.0105	10.1272	10.919	10.4277	10.3182	10.277	10.447	10.2476	10.1778	10.693	9.67782	10.2964
201256_at	10.6819	10.6498	9.80278	9.94676	10.3551	10.2652	10.5824	10.0202	10.5638	10.2302	10.3545	10.9564	10.1162	10.7188	9.86169	10.7873	10.2952	10.2871	10.5523	10.5851	10.2794	10.0864	9.79259	10.4077	9.82161	10.5126	10.3031	10.4451	10.28	10.2741	10.6839	10.9564	10.2558	11.3991	10.3515	10.3777	10.5297	10.1352	9.28429	9.09767	10.3789	9.0391	10.504	10.3108	10.4413	10.5338	10.2858	10.6672	10.1856
201257_x_at	14.7868	14.9619	14.4716	14.687	14.8292	14.7664	14.7664	14.8292	14.9161	14.713	14.9619	14.7979	14.8422	14.7979	14.8292	14.7401	14.7577	14.6954	14.5526	14.6128	14.7482	14.7482	14.7037	14.7664	14.7979	14.8422	14.713	14.6782	14.6282	14.7577	14.8068	14.8893	14.7778	14.9161	14.8068	14.7778	14.7868	14.713	14.3628	14.5062	14.8535	14.4327	14.7979	14.8422	14.7293	14.7664	14.8422	14.7208	14.5381
201258_at	12.8866	13.4489	11.7551	13.285	13.557	13.382	13.6059	13.6821	11.9983	13.4334	11.8592	12.9784	13.4141	13.2661	13.6281	13.4192	13.4085	13.2528	13.3983	13.0025	13.1768	13.2304	13.1584	13.6547	13.3031	13.1216	13.4536	13.0778	13.0899	13.3615	12.1369	11.89	13.1979	11.8122	13.4639	13.1173	13.2206	13.2708	12.488	12.2883	13.101	12.3733	13.3615	13.13	13.316	12.2778	13.6393	12.4802	12.6599
201259_s_at	9.49392	8.60039	7.8456	11.1087	8.37617	8.68447	8.62127	8.98798	7.62919	10.966	7.3336	8.06416	8.3001	8.39406	10.8512	9.22453	7.85818	8.86056	9.27898	8.73283	8.23664	8.96828	7.18644	10.163	6.76891	9.17024	10.0478	8.33023	8.96063	9.39902	8.06119	7.90567	8.63589	8.13481	8.96175	8.99124	9.14763	7.67607	7.20178	6.25772	8.27078	8.01802	7.98146	10.8153	7.19727	8.44826	8.09833	8.13719	9.69544
201260_s_at	10.4283	10.6945	10.0255	10.9618	10.6463	10.5936	11.2047	10.5154	9.98135	10.8496	9.62346	10.1785	10.5248	10.4103	11.0004	10.4205	10.2718	10.1717	10.5994	10.5087	10.852	10.3019	9.96054	10.9174	10.1168	10.5763	10.856	10.1556	10.3789	10.7434	10.0911	9.98419	9.73565	10.1824	10.5936	10.1796	10.5493	10.1192	8.66966	8.50719	10.0414	10.0843	10.3894	10.7469	9.96054	10.383	10.0781	10.0223	10.0965
201261_x_at	6.63464	8.23181	7.76929	7.75889	9.10035	7.36571	6.92146	6.69749	7.51141	7.08839	9.42675	6.50382	6.80414	7.84263	7.46184	6.80798	7.5173	9.09853	10.0223	6.66058	7.07974	9.70932	7.36998	7.18408	7.5155	6.69204	9.03091	6.46074	6.6525	7.03902	6.80559	8.0664	8.36565	6.17976	7.3614	6.39509	6.41	6.59952	9.51718	8.00737	8.98145	11.1454	10.8409	7.33806	8.95438	6.53554	8.45012	7.84456	9.49869
201262_s_at	5.79332	5.86946	5.75387	6.18219	5.62474	5.99563	5.83114	5.55607	6.03584	6.17646	6.02184	5.74863	6.11458	5.56933	5.95617	5.81069	5.74774	6.3847	6.34033	5.79059	5.79461	6.00235	5.809	5.82305	5.85153	5.73189	6.21458	5.8951	5.74497	5.78057	6.24949	5.64402	5.59027	5.26582	5.75288	5.91374	5.70228	5.94241	6.01487	5.84734	5.84336	6.0293	5.74761	5.93614	6.65589	5.86345	5.93692	5.90388	6.55961
201263_at	10.7738	11.3042	10.8061	10.7339	10.8395	11.3374	10.1157	10.0322	10.972	11.2476	11.6475	10.8031	10.2024	10.8434	11.3254	10.8568	10.6408	11.2845	11.1333	10.9564	11.2558	10.3089	10.2058	10.9704	9.97974	11.1333	11.1192	10.7821	10.8583	11.4185	11.0559	11.0474	10.3482	11.5094	10.9917	10.7776	10.4561	10.4912	9.97921	9.9832	11.7369	10.3095	10.9296	10.8528	11.9809	10.9423	10.3958	11.0916	10.9591
201264_at	10.1738	8.3974	8.60752	10.6938	9.8612	9.64641	9.48509	10.0273	7.38952	10.7005	7.64162	9.99451	10.8109	9.53504	10.1912	10.2841	10.5345	10.1029	10.2188	10.3836	9.74182	9.57055	10.506	10.3735	10.8926	9.9771	9.92649	10.5195	10.6724	9.62531	7.93171	6.58654	10.2759	8.38518	10.0211	10.4504	9.8529	10.627	8.72994	10.75	9.16391	9.16256	9.13168	10.3139	8.3122	9.52048	9.47146	8.45544	10.2694
201265_at	5.4259	5.4832	5.28672	5.58623	5.47734	5.65176	5.75042	5.64102	5.22829	5.55847	5.31232	5.3927	5.69603	5.49314	5.47298	5.29753	5.69109	5.40843	5.503	5.24508	5.43718	5.59832	5.30375	5.47029	5.5217	5.27191	5.48796	5.24714	5.38525	5.36599	5.85581	6.19439	5.50561	6.32535	5.43627	5.50592	5.30033	5.3152	5.72265	6.44076	5.19814	5.38305	5.46245	5.65803	5.36247	5.39414	5.48299	5.59699	5.36686
201266_at	10.5235	10.6171	10.4598	10.7703	10.3643	12.059	10.3296	9.95416	9.54847	10.8474	10.1168	10.6902	8.76827	10.852	10.711	11.0271	10.2144	10.9995	11.3318	10.6122	10.7724	10.6222	9.5364	10.1365	9.44423	11.314	10.5921	10.5134	10.83	11.9791	10.1778	8.32043	10.1341	10.8545	10.5604	10.7248	10.6278	10.449	7.20082	8.19324	10.7256	8.50093	11.1916	10.8339	10.3073	10.8638	10.7821	11.3958	10.5386
201267_s_at	8.84233	7.22748	6.44571	9.91322	8.0979	10.4879	7.4352	8.20124	6.80649	10.3656	6.37135	8.57239	9.40525	8.35693	10.3335	8.96499	8.92138	10.2188	8.72717	9.22655	9.66983	9.62754	9.43886	9.70683	10.3565	9.18636	9.96678	9.49587	10.0821	10.1589	7.38312	7.21579	8.58573	6.34892	9.63656	9.53687	9.06902	9.09179	6.58536	8.09871	8.6899	8.40554	7.44714	9.789	7.01864	8.11909	8.8541	7.30312	10.4297
201268_at	12.6389	13.3258	11.2117	13.0554	13.0899	12.3045	12.8895	12.7559	12.5308	12.7012	12.9497	12.823	13.4334	13.0778	12.5237	12.8144	12.9903	13.2754	13.4584	13.0702	12.3495	12.508	12.7212	13.2206	13.0065	12.9784	12.8924	12.8477	12.8895	12.8991	12.4634	12.5102	13.0481	13.3308	12.6964	12.6554	12.3968	12.7356	12.5467	13.0341	13.6659	12.5524	13.1047	12.5937	13.0065	12.7012	13.2476	12.3146	11.9025
201269_s_at	5.50206	5.65348	5.63643	5.43249	5.48585	5.43856	5.41971	5.42465	5.58855	5.62104	5.95585	5.66403	5.7687	5.53236	5.79358	5.53468	5.59516	5.75169	5.5331	5.5013	5.48766	5.58855	5.51141	5.65337	5.73492	5.67527	5.48392	5.51588	5.79438	5.6959	5.45222	5.35149	5.68036	5.72303	5.52929	5.72046	5.50592	5.63413	5.71345	5.82175	5.61958	5.4375	6.1681	5.4256	5.36028	5.66323	5.61141	5.49155	5.75988
201270_x_at	8.91566	9.6866	9.49768	8.74748	9.5523	10.051	10.0607	10.2989	9.44755	8.8364	10.2349	9.31363	10.0285	9.12327	9.13792	8.96982	9.86065	9.57554	9.07374	9.1198	9.3844	9.38996	9.97336	9.49628	10.1556	9.00666	8.97447	8.99326	9.10035	9.34165	9.40118	10.2753	9.87956	9.81314	9.04391	9.05555	9.12579	9.36535	10.5943	10.3361	9.57596	11.549	10.0803	8.88418	9.82516	9.27318	9.5686	9.89492	8.5767
201271_s_at	9.87533	9.54952	9.6427	9.47477	9.42718	9.45879	8.96296	9.94619	9.35821	9.96353	8.64809	10.0074	10.3976	9.88697	10.0202	9.97657	10.7082	9.93383	9.694	10.3227	9.70732	9.54181	10.7164	10.2494	10.9155	9.68991	10.0562	9.97495	9.96897	9.64821	9.04597	8.68795	10.3025	8.99496	9.48469	10.2138	10.0365	10.3701	9.3995	10.8239	10.423	10.8733	8.88296	9.69143	9.15591	9.78082	9.82668	9.57726	8.55511
201272_at	8.83258	9.53119	9.29629	10.4445	10.1066	9.79167	10.0949	10.4561	9.67028	9.69191	8.93863	10.0186	8.59682	9.54952	8.59842	9.50847	9.73021	8.79162	9.5258	10.1618	10.1618	10.5906	10.5906	8.87028	9.93989	9.45265	10.0069	10.2989	9.68941	9.87216	8.92302	9.4793	9.47381	7.82311	9.28429	9.00965	9.39313	10.3728	10.8061	9.81764	9.95848	8.67981	10.5018	9.39722	7.82689	9.12327	10.3801	9.63086	9.57099
201273_s_at	13.2067	13.644	12.8419	13.4489	13.1901	12.6656	13.0741	12.5838	12.8355	13.2619	13.8697	13.0025	12.7619	13.2438	13.6334	13.1546	12.3403	12.8957	13.101	12.9167	12.9296	12.7862	12.0625	13.4334	11.0038	13.172	13.3872	12.933	12.777	12.9097	13.4289	12.4969	12.4802	13.922	13.0856	12.7832	13.0554	12.1962	10.9231	9.15461	13.1216	11.2588	13.0661	13.1671	13.4141	13.2896	12.544	13.1376	12.8322
201274_at	11.1517	11.6534	10.2846	11.0518	11.2618	10.6264	10.7608	11.1849	10.5804	11.5	10.6798	11.2323	11.3588	11.4529	12.0273	11.3232	11.5046	11.2323	11.4833	11.7039	10.8701	10.5777	11.2226	11.0378	11.0439	11.7906	11.5962	11.6	11.3396	10.9445	11.0509	10.2138	11.2486	11.7601	11.2275	11.3528	11.1961	11.3869	10.8176	10.7665	11.7982	10.6696	10.9263	11.7079	11.9655	11.3396	11.0694	10.5958	11.1925
201275_at	10.418	10.76	10.1012	10.9827	10.512	9.60576	10.3322	10.5689	10.5437	10.0255	11.18	10.7348	10.6292	10.3789	11.0013	10.8934	10.7829	10.7013	11.4302	10.9523	9.72521	10.2841	10.4458	10.6709	10.7783	10.9406	10.8804	10.2864	10.7879	9.98195	11.0334	9.90821	10.6887	11.0934	9.86383	10.4408	10.208	10.6215	11.3588	11.5751	11.2432	11.0509	10.5215	10.072	11.183	11.0659	10.4612	10.1941	10.9453
201276_at	8.40624	8.26317	8.42092	7.92085	7.71431	9.14424	7.50545	7.33976	6.50407	7.56943	6.91799	8.3785	8.68447	8.02471	8.43629	8.37576	7.93734	8.95438	8.24395	8.31106	8.52606	7.79075	8.73486	7.77157	8.67745	8.63387	8.17125	8.42591	8.95558	8.46766	7.13369	7.57464	8.45578	6.79906	8.52349	8.81028	8.35442	8.52307	6.40177	8.34132	7.98256	7.4595	7.45629	8.19174	8.2758	8.11379	7.37366	7.50242	7.82866
201277_s_at	12.544	12.3282	11.9249	12.7155	11.8425	11.4986	11.6547	11.8675	11.6185	12.8172	11.3935	12.2981	11.5239	11.9411	12.7958	12.5308	12.3924	12.3192	12.1981	12.6522	12.0625	11.4917	11.4269	12.4269	12.0103	12.6472	12.2903	12.4365	12.8355	12.0157	11.8575	10.9254	12.488	11.4345	12.4036	12.566	12.5741	12.3345	11.9694	11.6434	12.7297	11.3538	11.7692	13.2754	11.5351	12.2517	11.4867	12.0087	11.8008
201278_at	9.83011	9.78183	10.0499	8.66651	11.1489	10.1365	8.98837	7.68868	10.8701	10.8371	10.6368	9.9066	10.1567	9.95677	9.54442	10.1093	9.34389	9.42675	10.3526	9.59817	10.4693	11.8023	9.70882	9.74624	9.37056	10.2278	10.1175	9.97765	10.0386	10.5359	9.85535	10.5134	9.51995	9.37098	10.4035	10.2466	9.39357	10.1466	8.70134	9.59871	12.7958	9.73747	11.8361	10.0322	10.5399	10.0612	11.3892	11.1849	9.8351
201279_s_at	8.78132	7.84456	7.61585	8.84767	8.87063	8.59561	5.91094	5.93429	7.08371	10.8287	6.72956	7.90636	9.18767	8.14366	9.44855	8.84191	7.10673	8.96259	9.57774	8.16249	9.0391	11.1879	7.46116	9.25307	7.05837	8.76827	9.62106	8.48626	9.20083	9.66383	6.75907	7.34577	6.76923	6.0367	9.2228	8.78956	8.02202	8.55911	6.25813	7.11208	11.0389	6.47464	9.71946	9.87857	7.27784	7.11531	10.029	7.73924	9.43219
201280_s_at	9.35651	8.73569	9.44154	8.34093	10.8003	10.3095	8.0123	8.23404	8.91135	11.1489	8.46516	9.49677	10.5283	9.6262	9.6427	9.69345	9.44894	9.61498	10.077	9.45616	10.2822	11.6917	10.1072	9.79259	10.0699	9.92966	10.1732	9.59679	10.1918	10.3695	8.04202	7.52328	9.55086	6.23063	10.0046	9.88796	8.87179	9.96415	8.33691	10.1192	11.8775	8.83287	10.7034	9.89855	9.37712	8.52307	10.5174	9.53859	9.71606
201281_at	9.09599	10.5087	9.5782	9.30782	9.57408	9.61875	9.32781	9.83266	10.2981	9.7025	9.42905	9.44423	9.65764	9.87266	10.2652	8.98105	10.2447	9.8161	10.4866	9.78135	9.43535	9.16475	10.0168	9.57455	10.1533	9.49208	9.25579	9.27977	9.43264	9.23556	9.07158	9.78695	9.20888	9.23701	9.09431	9.20295	8.89845	9.84683	10.4123	10.7643	10.9962	10.1042	9.35298	9.65101	9.89176	9.34627	10.203	9.43795	9.60393
201282_at	8.49503	7.30733	8.49432	7.8356	7.66345	9.87266	8.63888	7.88472	7.48813	8.42861	6.12681	8.2089	8.90048	7.9893	8.86785	8.64556	8.98716	8.88506	8.04277	8.99795	8.83092	8.20319	9.18943	8.53	9.38527	8.56891	7.92944	8.68054	9.55086	9.00797	7.85311	6.29682	9.24164	6.97138	8.55866	9.01498	8.68634	8.99496	6.52664	9.06323	7.57989	8.5623	7.69203	8.89207	7.04836	8.1281	7.74159	7.45982	8.45876
201283_s_at	6.5947	5.7443	5.52011	7.18712	5.1986	5.40611	5.8179	5.94272	5.51901	7.09638	5.5121	5.79936	7.40553	5.97112	6.4657	6.62286	6.15039	6.63685	6.62286	6.48866	5.88444	6.05698	6.33757	7.42813	6.63435	6.21977	6.44451	6.84493	7.44859	5.90417	5.87256	5.30114	6.21124	5.31118	6.42966	7.22375	6.88159	6.76123	5.54471	5.71923	5.53871	5.54164	5.53457	6.51293	5.28987	5.64219	5.76911	5.84894	6.30492
201284_s_at	9.18148	7.90821	7.28312	9.34676	7.84161	7.90755	8.3601	8.1664	6.52911	9.0215	7.10474	8.88553	9.50661	8.24198	9.42297	8.97568	9.048	9.02263	9.00615	9.63037	8.32761	7.79758	9.36682	8.9761	9.55596	8.91182	8.77612	9.09692	9.86065	8.30676	8.0664	6.60626	8.18398	7.22988	8.55135	8.98959	8.82642	9.33196	8.16004	8.95438	8.60472	8.53821	7.03769	8.64809	7.95713	8.41622	7.54578	7.48632	8.47156
201285_at	11.0334	10.3405	11.3	10.0238	10.3735	9.65724	10.3405	9.8106	9.78804	10.0699	9.59057	11.1137	11.0501	10.4986	10.3746	10.9108	9.84683	10.3958	10.1134	10.8812	10.3855	9.67028	11.1219	10.9917	10.7879	10.3073	10.1778	10.7665	10.4504	10.1272	10.0787	9.44894	10.1072	9.25963	10.7309	11.1391	11.2432	11.0398	9.86383	10.5297	10.2285	9.62057	9.06406	10.3102	10.4803	11.0544	9.53859	9.54487	9.22568
201286_at	10.0216	9.79964	10.2787	9.20976	8.19174	5.73059	9.10571	9.41128	10.3302	9.29196	9.76769	10.125	10.8853	9.57554	8.7615	9.34345	10.5444	10.3533	9.96514	10.1912	8.74589	5.91758	10.504	9.5574	10.711	9.53119	9.68173	10.3695	9.91085	8.23664	9.51995	9.56053	10.1538	9.92278	8.98875	9.91581	9.85966	10.7164	11.4436	11.3991	9.47667	11.5465	8.18209	9.45519	9.52537	10.4103	8.62996	9.91281	11.2411
201287_s_at	10.1012	9.26575	9.0193	9.82707	7.64527	6.42321	8.67417	8.09218	9.28952	9.96307	7.91107	9.82566	10.466	9.30306	9.08657	9.23969	9.88648	10.4666	10.2313	10.1491	8.72831	6.5306	9.90139	9.76508	9.90878	9.63281	9.86632	10.4549	10.2926	8.52642	8.62675	8.33096	9.55186	8.46195	9.31903	10.1862	9.65488	10.4356	8.64809	10.0409	9.51811	9.56386	7.64195	9.85097	9.20552	9.67545	8.88878	8.71599	11.2762
201288_at	10.3329	10.0667	10.827	10.7134	12.8121	9.80278	13.0628	13.4289	10.7389	12.4011	9.91863	10.3558	10.7912	11.2001	11.0307	10.8512	12.1276	10.2817	11.298	11.8531	10.679	12.2413	11.1381	11.18	10.292	10.6866	11.1163	11.6487	10.9355	10.5221	9.88272	10.1077	11.561	9.98478	10.7195	10.2227	10.6159	11.0021	10.9321	9.92601	10.5576	10.8934	11.7966	10.7837	10.4993	10.0527	12.4291	9.73608	11.3858
201289_at	9.85482	10.222	9.7189	11.264	12.4291	12.8121	9.60481	8.57992	9.4248	11.2486	11.6778	10.6476	6.68606	11.197	10.6774	10.4211	10.8395	10.6597	11.879	10.4741	12.0343	12.9642	10.1175	9.99625	9.20511	10.0556	11.1137	9.60006	10.8614	12.6334	9.41662	11.6929	11.414	6.99859	12.4484	9.78804	10.072	9.77467	7.95824	8.44947	10.5359	9.41211	13.2067	11.5009	9.84361	8.58715	13.013	11.2037	10.3095
201290_at	12.5524	12.6025	12.3968	12.3045	12.5308	12.1276	12.3755	12.1753	13.3929	11.9638	13.0341	12.7126	12.4778	12.7958	11.7436	12.5965	12.4658	12.6733	12.541	12.4857	12.284	12.668	12.6074	12.2179	12.4507	12.6578	12.2254	12.5336	12.5308	12.488	13.1173	13.5683	12.5687	12.9982	12.4175	12.4684	12.488	12.5102	13.1817	12.7708	12.4059	13.1979	12.8806	12.3365	12.3624	12.8322	12.6279	13.3206	12.1944
201291_s_at	8.2758	10.9784	8.67659	10.47	10.466	5.73428	11.1324	11.1489	9.28599	9.74038	11.1879	9.57951	8.98315	9.86732	9.81859	9.3539	9.79002	9.67078	8.97735	10.2563	7.88329	5.80563	9.4724	10.4497	9.42121	9.50572	10.3695	9.69745	8.63511	7.49133	10.0344	8.83523	9.47285	11.4085	8.38318	8.02505	8.93595	8.70782	11.8775	10.3265	11.612	11.6303	8.85004	8.72081	10.1743	9.60964	8.95895	8.87666	7.54652
201292_at	8.27194	10.6546	6.02588	10.5352	9.94377	5.9766	9.58437	9.47285	7.1104	9.468	9.6769	9.14121	7.89901	9.21026	9.78272	9.71414	7.72181	8.89545	8.79524	9.34762	6.95828	6.51474	7.20144	10.1093	6.70813	9.5364	10.2582	9.03492	8.45578	7.47116	8.00699	6.079	7.54614	9.25173	8.01724	7.85349	9.19864	7.98663	7.45491	7.09165	10.9108	7.62338	7.31593	9.41883	10.4084	9.06323	8.78536	6.84764	7.1902
201293_x_at	14.0557	14.4586	13.4192	14.4065	14.1821	13.6334	13.8845	13.9898	13.4584	14.3506	13.6393	14.1537	13.8011	14.0919	14.713	14.339	14.1421	14.2712	14.3201	14.4065	13.9113	14.0961	13.8641	14.3875	13.8011	14.5062	14.3875	14.1477	14.0676	14.0078	13.8641	12.8957	13.9375	13.2206	14.0615	14.1987	14.2835	14.0138	13.2578	13.469	14.3321	13.8064	14.0961	14.5062	13.711	14.1586	14.1236	13.711	13.922
201294_s_at	8.48976	8.06944	9.03374	8.89805	8.92429	9.45616	9.54312	9.6783	7.67998	7.64162	8.5822	8.41892	8.2587	8.65945	8.70744	8.44605	8.70094	9.94423	8.80542	8.65076	9.38673	7.69487	8.54213	9.03048	8.16397	7.47083	7.30273	8.44675	7.4939	8.00335	8.14182	9.13668	9.83921	9.36121	8.87063	8.50397	7.67322	7.68215	7.37601	8.61894	7.71217	8.24428	8.74191	7.75708	8.38823	8.23404	6.33261	8.45196	8.21689
201295_s_at	6.08158	5.70083	5.51567	7.53902	5.55068	6.51599	5.42715	5.34138	5.67825	6.62206	5.43664	5.84777	5.44727	5.82665	6.51267	5.81685	5.13998	8.09911	6.02201	5.45285	6.21315	7.21607	5.51421	6.64966	5.48565	5.54428	7.06121	5.42265	5.86931	6.4657	5.89538	5.68965	5.57212	5.77665	6.41896	5.56721	6.06499	5.41092	5.87811	5.29591	5.43465	5.73721	5.69926	6.96636	5.37042	5.49596	5.64645	5.50107	7.10608
201296_s_at	10.645	10.8016	11.6574	10.645	11.5143	11.7187	11.0814	11.0368	11.4037	9.88796	11.201	10.7455	10.3055	11.1173	10.0191	10.7082	10.9197	11.6329	10.9101	10.7829	11.2897	11.5168	10.7134	10.5791	10.3976	10.4892	10.905	10.7688	10.7181	11.0823	11.3254	11.804	11.234	11.1126	11.3021	10.6129	11.0316	10.2097	9.5523	9.80165	10.3392	9.69143	11.4128	10.5419	11.085	10.8701	11.1861	11.3915	10.5893
201297_s_at	7.99297	7.72433	8.53538	8.21542	8.08878	7.28036	8.3001	7.50704	9.46709	7.69454	8.66762	8.03873	7.66413	8.14255	7.66487	8.09871	7.96501	7.41461	8.34322	8.24733	7.44608	6.93029	7.87674	7.74677	6.95131	8.41975	7.79793	8.12579	7.75045	7.43954	8.29715	9.05429	7.3102	9.07795	7.40409	7.63701	7.73771	7.40145	8.83219	7.34047	7.94353	7.79459	7.47404	7.60251	7.50545	8.62397	7.16465	8.35078	7.01959
201298_s_at	10.26	9.8431	10.468	10.3794	9.92063	8.03983	10.0832	10.0295	9.59726	10.4458	9.97003	9.82961	8.76744	9.95199	10.1831	10.2454	9.25579	9.26709	10.0472	10.0069	8.51651	8.68013	8.40315	10.0859	6.97391	10.3794	10.1918	9.86428	9.35026	8.84466	9.95949	9.19528	9.40198	10.5419	9.07374	9.87802	9.87266	8.67745	7.76681	7.35534	9.74377	7.3066	9.37098	10.1538	8.80014	9.86329	8.85458	8.44411	9.01218
201299_s_at	7.94675	7.88262	8.03807	8.71719	8.08803	7.92235	8.39215	9.04069	8.39367	8.36683	7.89787	7.5513	7.5988	7.66912	7.7351	7.688	7.60097	7.50587	7.42706	7.69672	7.68299	7.08839	7.58428	8.30952	7.38486	7.72864	7.59726	7.99492	7.29845	7.32652	7.99008	8.586	8.09259	8.98233	7.40736	7.66761	7.60944	7.49955	8.90989	7.74038	7.5548	8.51878	7.57843	8.20705	7.63801	8.0161	7.3845	7.90567	8.0474
201300_s_at	10.1843	10.7382	10.9445	10.1544	11.7356	13.2896	11.6212	10.3469	11.4975	10.8094	11.6224	10.1732	7.76187	10.8575	9.74282	10.9445	10.9995	10.6568	11.1087	10.0983	12.6253	12.3883	11.6657	10.6696	10.5582	10.559	10.928	9.98921	10.8223	12.214	11.6342	13.3929	10.8583	11.0823	12.4242	10.0267	10.3855	10.0732	9.74675	9.49304	10.6345	10.383	12.2276	11.3243	9.93275	10.325	12.0054	12.9982	11.3738
201301_s_at	12.6498	12.9065	12.9097	12.5336	11.445	10.425	10.8545	10.47	11.8053	12.823	11.9571	12.1111	11.5107	12.0429	12.1497	12.2688	11.7791	12.5965	12.7383	11.9009	11.2486	11.0751	11.3517	12.5791	10.3482	12.2517	12.4059	12.2819	12.0273	11.6657	12.3453	11.3106	11.7175	12.6309	11.7411	12.2754	12.4086	11.5763	10.7615	10.8905	11.9675	11.1781	11.3652	12.826	11.9603	12.1753	11.3119	11.3318	11.6726
201302_at	12.5817	13.13	13.6659	12.5687	11.5583	10.7903	11.0694	10.6264	12.3105	12.6154	12.0841	12.4461	11.887	12.499	11.887	12.3214	12.28	12.3602	12.4946	12.3123	11.6384	11.1374	11.724	12.7832	10.6236	12.4291	12.3904	12.6154	12.28	11.9559	12.8538	12.0882	11.9162	13.1817	11.8857	12.5741	12.7439	12.0463	10.1727	10.1454	12.0783	10.6151	11.9638	12.7737	12.508	12.826	11.7704	12.097	11.7199
201303_at	10.5994	11.0047	10.229	11.1684	10.9792	10.514	10.577	10.7013	10.429	10.9953	11.0751	10.5796	10.6575	10.6988	10.7248	10.8024	10.7569	11.0635	11.0584	10.8926	10.6511	10.5964	10.4598	10.5921	10.4343	10.7829	11.0343	10.8798	10.8417	10.6014	10.506	10.1479	10.1146	10.0409	10.5235	10.6215	10.5973	10.7657	10.3258	10.514	11.7601	9.93887	10.4973	10.4015	10.4584	10.6193	10.8965	10.5817	10.437
201304_at	11.5974	11.3622	11.3177	11.0237	10.8568	11.5849	11.0713	10.3302	11.7423	11.0378	11.0218	11.5251	10.1813	11.7397	11.3106	11.4529	11.2359	10.8147	10.6137	11.1293	11.6508	10.8717	10.277	11.377	10.4015	11.3643	10.902	11.085	11.333	11.6461	12.133	11.9179	10.6036	12.0607	11.5897	11.2255	11.5689	11.0823	8.44027	9.24063	10.3753	9.75696	10.9075	11.3816	10.3521	11.6224	10.8663	12.1239	10.938
201305_x_at	11.936	12.8664	13.316	12.6578	13.5525	12.668	13.7744	13.7589	13.4242	12.2754	13.889	12.5915	13.382	12.3403	12.6126	12.3403	13.3407	12.4269	12.6309	12.8058	12.5861	11.8744	12.9823	12.6964	12.9601	12.2592	11.9042	12.4708	12.097	12.3968	13.1465	14.0919	13.0661	13.748	12.3002	12.1497	12.1618	12.6253	14.4198	13.5426	13.0411	14.4001	12.9716	11.9443	12.6472	12.7439	11.893	13.7853	11.3232
201306_s_at	12.057	12.8419	12.1786	13.0274	13.2708	12.5361	13.3776	13.2112	13.4028	12.5937	13.7641	12.5937	13.1941	12.5741	12.8391	12.4557	12.7619	11.9983	12.508	12.4152	12.4507	12.2649	12.6498	12.8023	12.5965	12.4658	12.3365	12.2778	12.1578	12.6627	12.9497	13.5005	12.21	12.933	12.4946	12.2276	12.3472	12.3946	13.4437	12.7832	12.933	13.4536	12.679	12.399	12.6599	12.4902	12.499	13.0481	11.6041
201307_at	10.1578	10.3663	9.64781	9.43357	10.0589	8.31181	9.11736	8.59803	9.99192	9.31996	10.1567	9.84164	9.06364	10.0938	9.77276	10.1717	9.58134	10.1485	10.1947	10.0792	9.61022	10.7586	8.96789	9.5887	9.10881	10.3127	9.88379	9.83969	10.0457	9.27452	9.80526	9.49677	9.18858	9.76151	9.5413	9.99348	9.86329	9.93475	8.78573	8.76827	9.85811	7.33592	10.6236	9.87482	8.94395	10.1083	10.7569	10.0216	9.78323
201308_s_at	7.11977	5.76322	5.85625	7.53369	5.6326	5.60322	5.54303	5.47007	6.18286	7.16185	5.35017	6.01197	5.80128	5.88934	7.57275	6.27736	5.85283	6.57084	5.84246	5.99681	5.80536	6.43952	5.56913	6.92024	5.36653	6.17046	6.8413	5.91654	6.41687	5.973	5.76167	5.25871	5.68226	5.60924	6.59552	6.46889	6.21315	5.82508	5.39726	5.40811	5.70119	5.96471	5.75814	6.95677	5.36686	5.68268	5.80978	5.16385	7.20584
201309_x_at	5.67281	5.90417	5.30126	8.45347	5.5785	6.70608	5.41345	5.32047	5.3765	8.18209	6.0238	5.74939	5.60983	5.58523	7.28508	5.97347	5.30198	7.22892	6.19868	5.58154	6.29141	6.29164	5.70913	6.1322	5.53245	5.55953	7.5969	5.69097	5.65529	6.11573	5.3034	5.47038	5.47767	5.63483	6.58654	5.74761	5.85983	5.37292	5.66539	5.41407	5.80073	5.60581	5.59405	6.28937	5.52635	5.54892	5.63055	5.59194	5.96487
201310_s_at	8.92797	9.85864	7.94078	10.4647	9.59915	10.807	8.58882	8.76988	9.01094	10.4224	10.1448	9.07077	9.12459	9.33742	10.291	9.66715	8.24428	10.8409	10.1924	8.73198	10.5747	10.4297	9.24821	9.2274	8.78132	8.90477	10.8362	9.37799	8.22754	10.3176	8.81194	9.56236	9.78229	8.69604	10.0206	8.72325	9.36081	9.15368	8.2694	8.58959	9.85686	8.75885	10.1099	9.20083	9.84572	9.35118	9.41662	9.46169	8.76788
201311_s_at	9.73219	9.02922	8.70782	9.78527	9.06743	11.4472	9.19652	9.4512	9.30963	10.5312	8.95805	8.77329	8.46804	9.10329	9.97161	9.94276	9.12241	9.21454	9.70592	8.49123	10.5026	11.1275	8.48225	9.83212	8.04351	9.1586	10.1089	9.14045	9.20434	11.8094	8.95282	9.95624	9.89547	8.84963	10.4168	8.88462	9.40999	8.49577	9.22524	8.23032	7.9661	8.87894	9.87216	10.2001	7.9532	8.81469	10.0949	8.84515	9.61829
201312_s_at	11.7521	11.4196	10.9532	11.1604	11.9162	13.3072	12.1425	11.8454	10.5486	11.6027	10.4356	11.3199	11.2193	11.8857	11.2669	11.8179	11.2255	10.9855	11.6971	11.0138	13.0235	12.6309	11.5689	11.4436	10.61	11.4345	11.7338	11.4764	11.4259	13.0661	11.1781	11.7993	11.2087	10.5182	12.7892	11.1265	11.5094	11.0832	7.29675	8.49206	10.6767	10.0994	12.2778	11.7704	10.8061	11.4725	12.3105	12.0662	11.1024
201313_at	6.28937	6.60572	6.82495	6.83229	7.67128	9.18984	8.00519	8.67539	6.1035	6.24884	6.34095	6.86119	7.62886	7.07026	7.26035	6.77162	7.30349	9.8612	8.11224	7.36609	9.01498	7.76716	7.8935	6.13379	7.71217	7.55983	9.60626	7.03769	7.04072	8.78573	6.27628	7.12348	6.59711	5.77888	8.05629	6.48386	7.02313	6.99271	6.4435	7.04371	6.68041	7.71255	6.11277	6.50484	8.22225	6.3625	7.59581	6.01383	6.52858
201314_at	6.99661	6.94321	7.26242	7.13474	7.1473	7.15835	7.32939	7.06864	7.17324	6.96408	7.11563	7.47151	7.85427	7.0522	7.05604	6.76725	7.18875	7.57843	7.12382	7.1636	7.2912	7.21925	7.71054	7.44567	8.03174	6.89987	7.35359	6.86274	7.14635	7.07422	7.15703	6.75814	7.5155	7.20455	7.0476	7.03128	7.25504	7.4626	7.26502	7.43814	7.48228	6.17623	6.89915	7.12314	6.89633	7.18612	7.0557	6.53799	6.68485
201315_x_at	10.8926	12.6154	10.0435	12.4291	12.5766	12.2391	10.6222	10.9736	10.1761	12.7325	10.2694	10.8528	11.266	11.6657	11.7866	11.5156	11.5479	12.4127	12.4658	11.5662	12.177	13.0975	11.7791	11.561	11.8068	11.0797	12.8957	11.6224	11.199	12.3453	9.46169	9.89802	11.7966	9.42581	12.3105	10.5451	10.3509	11.2669	11.6108	11.1079	13.0856	11.6159	12.7126	12.6554	12.3665	10.1295	12.5937	10.2753	13.1671
201316_at	8.572	9.47572	8.00624	8.66295	8.54866	8.57992	8.42441	7.76642	8.90005	8.66685	8.73114	8.72717	7.93061	8.83178	8.00258	8.55135	8.22487	7.93697	8.13081	8.51651	8.43957	8.23664	8.22526	9.20802	7.56728	9.02922	9.0403	8.35693	8.30642	8.49012	9.18901	9.66893	7.18989	9.55186	8.14255	8.56928	8.54256	8.34741	7.84632	7.67389	7.85427	7.29908	8.40763	8.28982	8.29318	8.81508	7.91732	8.82473	8.87298
201317_s_at	11.6765	12.5791	11.1108	12.2157	12.0223	11.5107	11.9791	11.5058	11.0097	12.1695	11.3643	11.6849	11.8316	12.208	12.3123	11.8531	11.6588	11.5859	11.9791	11.8301	11.6172	11.5595	11.429	12.5125	10.9855	12.1006	12.0122	11.7966	11.6475	11.7338	11.3451	11.1427	11.3221	11.8561	11.6498	11.549	11.5168	11.4798	10.3441	10.2759	11.8701	10.7783	11.6095	12.2778	11.3221	11.5479	11.7397	10.9669	12.214
201318_s_at	12.9746	12.679	13.9552	12.5524	12.9194	11.9025	12.8635	12.7494	12.9823	12.7528	12.3838	13.0171	12.6154	13.0025	12.8121	12.933	12.9784	12.8121	12.7239	12.7528	12.2863	12.7649	12.6522	12.5057	12.2649	12.994	12.5995	13.0065	12.8477	12.4708	12.9746	12.5937	12.9531	12.8504	12.61	12.8866	12.8203	12.7269	11.6602	12.2214	12.8023	11.9655	12.8834	12.6309	12.6229	13.0481	12.6991	12.8289	12.6334
201319_at	11.5504	11.4667	12.1072	11.2526	11.7054	10.6029	11.9395	11.6805	12.1578	11.3177	11.6027	11.4798	11.507	11.7663	11.4369	11.5452	11.4975	11.2029	11.3664	11.3915	11.2762	11.549	11.4562	11.0805	11.2824	11.6	11.3847	11.5287	11.5426	11.1219	11.9775	11.9824	11.8994	11.8675	11.2526	11.4279	11.3749	11.5828	10.6873	11.3254	11.5351	11.6395	11.7564	11.2465	11.5312	11.9162	11.4495	11.7521	11.1934
201320_at	8.84963	9.07636	8.91273	8.45916	9.23747	9.60728	9.16638	9.75696	8.74954	8.57915	9.0215	9.32872	10.1329	8.90602	8.54635	9.15461	9.38816	9.14424	8.77696	9.34627	9.42988	9.4982	9.85337	8.71719	10.5018	8.79448	8.54711	9.21656	9.1689	9.10204	7.93582	8.4928	9.47428	8.68873	9.20722	9.05981	8.90518	9.57279	9.19172	10.0923	9.18418	9.28025	9.19864	8.63772	9.48112	9.10881	9.70932	9.08532	8.22448
201321_s_at	8.24461	8.7168	8.27159	7.20584	8.29899	8.5673	7.73545	8.49012	8.71814	7.67531	8.80736	8.50517	8.3789	8.37496	7.75746	8.32872	8.26317	8.3601	8.13596	8.37657	8.63772	8.66496	8.72325	7.86236	8.98551	7.72691	7.87194	8.03092	8.04425	8.20358	8.31923	8.29671	7.75778	7.96501	8.0154	8.11147	8.25357	8.1242	7.98219	9.01168	8.56353	9.70782	8.48028	7.78999	9.25089	8.37178	8.39544	8.37416	7.77676
201322_at	12.9982	11.4788	12.1369	12.6442	12.0394	12.3755	12.1803	12.2669	12.1803	12.1944	11.7719	13.1633	12.5543	12.61	12.4634	13.2348	12.7649	12.133	12.4059	13.3206	12.6334	11.6904	12.8895	12.4733	12.9567	12.9065	11.7893	13.2154	13.2261	12.5766	12.508	11.6055	12.5057	12.3123	12.8087	13.1768	13.1671	13.2154	11.7411	12.6554	12.1295	12.4269	11.9395	13.0341	12.177	12.8172	12.208	12.2517	12.1388
201323_at	8.37023	9.70496	8.34435	8.69127	9.29907	8.75273	9.3443	8.45544	10.0355	9.00075	10.924	8.75669	9.29427	9.26412	9.44991	8.75995	9.56811	9.15774	9.28388	9.49304	8.87775	8.32312	9.25873	9.5295	9.16345	9.6262	9.38255	8.69893	9.00403	8.80542	10.0923	9.56434	8.92833	10.5094	8.83602	9.07551	8.3585	8.81592	11.4196	9.68991	10.5645	10.5683	9.19119	8.84515	10.485	9.18943	9.13745	9.94276	8.41196
201324_at	11.234	11.7187	14.0247	10.6811	12.6025	10.9397	10.2811	10.129	12.6154	12.097	11.7632	11.8163	10.7141	12.4733	11.2037	11.8081	12.6279	12.7892	13.0899	12.2335	11.377	13.1857	11.3243	10.7389	11.3622	12.5638	11.9964	12.1168	12.488	11.712	12.9567	12.693	12.4152	13.8273	11.5569	11.9145	12.4557	11.4855	10.7507	12.2234	11.234	10.6305	13.013	11.4517	11.5203	12.0394	13.1857	12.3582	10.3589
201325_s_at	10.4776	10.6285	12.9031	10.2127	11.0897	9.56189	8.29093	7.89081	10.0679	11.4279	9.03009	10.6388	8.47515	11.3816	10.676	10.8821	10.8853	12.0783	12.3733	11.2782	10.1006	12.8203	9.11305	9.84018	8.88373	12.1786	11.4404	11.2713	11.6487	10.7858	10.4141	9.97765	11.0192	10.6974	10.6738	11.2264	11.9694	9.95363	9.03133	9.48332	9.29196	8.90518	11.5021	10.9304	9.1783	10.4899	12.5057	10.1139	9.52853
201326_at	9.80526	11.3825	10.4879	9.01734	11.1068	10.5478	11.3958	10.7318	10.47	10.2635	12.0728	10.5791	11.3804	11.0201	10.4244	10.0874	10.8545	10.8663	10.9573	10.8789	11.0237	10.7886	10.2622	11.238	11.1943	10.7278	11.1692	10.2817	10.4244	10.9784	11.9179	11.2117	10.4432	12.5817	10.377	10.0743	10.0983	10.645	11.0368	11.1961	11.6904	11.7281	11.5828	10.6859	11.712	10.7013	10.5235	11.4644	10.051
201327_s_at	10.2194	11.3869	10.3265	10.1168	10.9971	10.2775	11.105	10.8942	11.2432	11.1163	11.4495	10.2806	10.8139	10.9414	11.1663	10.2264	10.8724	11.0334	10.948	10.8417	10.6774	10.7552	10.2385	11.2476	10.5906	10.8426	10.99	10.3939	10.5604	10.5228	11.4749	10.7994	10.0651	11.9854	10.583	10.3623	10.0244	10.1868	11.9377	10.9155	11.5009	11.9745	11.1284	10.801	11.0926	10.3456	10.8371	11.1961	10.0409
201328_at	11.8378	12.7494	11.3495	11.2323	10.7886	10.9908	9.60915	9.8431	11.1517	12.2863	11.8053	11.2906	12.3817	11.334	12.4365	12.1295	10.9556	10.2064	11.5426	10.4077	11.3077	10.7731	10.055	12.2294	10.6476	10.7367	12.6578	11.3318	11.7551	10.5188	11.2226	10.5352	11.2845	11.0121	11.8395	11.5323	11.6027	11.6765	9.2527	9.53449	12.4533	11.0978	11.7663	11.6145	11.9622	11.1508	11.579	11.7187	12.115
201329_s_at	9.22196	8.76788	8.96982	9.85864	7.42528	9.02263	6.61936	6.96636	8.29899	11.1749	10.4598	8.06786	8.90866	8.60039	10.9532	9.63187	7.89389	7.91336	9.22026	8.01006	8.34585	8.16354	7.13703	10.1421	7.77039	8.12965	10.5352	8.34848	9.66149	8.13519	8.25545	7.95596	8.72043	9.05737	9.35206	8.86713	9.03575	8.45162	6.73105	7.05837	9.83663	7.55093	8.20159	9.77802	8.76661	8.46842	8.98959	8.5319	10.3888
201330_at	10.6811	11.0797	10.5921	11.0089	10.9591	10.6804	10.5437	10.9263	10.4966	10.8101	11.0121	10.8887	10.8965	10.8371	11.0566	10.6731	10.6332	11.0566	10.7814	10.9312	10.8101	10.5689	10.679	11.0584	10.8958	11.2927	11.1324	10.9296	10.9582	10.8496	10.9792	9.9114	10.7485	11.3363	10.9532	10.9754	10.845	10.9075	10.5921	10.7776	11.0751	10.4116	10.8757	11.036	11.3264	10.9213	10.7478	10.6568	10.4058
201331_s_at	10.9213	9.97161	11.1712	9.68571	10.5262	10.7643	10.1941	11.2886	11.2275	10.1556	11.2001	10.7529	11.2135	10.4123	10.0889	10.4686	10.6353	9.89269	10.8441	11.1916	10.693	10.5844	11.0263	10.468	11.7093	10.2337	10.1243	11.1246	10.8247	10.7318	10.5714	11.1517	10.8512	10.0273	11.1163	11.1712	10.5851	10.8169	11.4392	11.2411	10.397	11.3905	10.9445	10.4445	10.765	10.7285	11.0643	10.5714	10.0261
201332_s_at	6.41026	5.97563	6.01055	7.05094	6.2265	7.01895	5.82636	5.66983	5.55756	7.19401	5.94982	6.44127	6.51728	6.12267	7.22095	6.48713	6.13651	6.81977	6.20353	6.13906	6.67861	7.02786	6.12703	7.02926	5.85005	6.61744	7.3102	6.44931	7.3987	7.04871	5.80716	5.69109	5.90207	5.84537	6.48204	6.62526	7.08712	6.94449	5.91125	5.92683	5.92168	5.62634	5.89405	7.64733	5.84232	6.19481	6.1318	5.64781	7.14077
201333_s_at	6.57	6.71862	7.99698	6.76609	6.97703	7.31774	6.95359	7.25926	6.7241	6.52384	6.92146	7.24548	7.86489	6.69232	6.67925	6.52858	7.61839	7.23753	6.56746	7.16746	6.71971	5.85625	7.67531	6.33007	7.87553	6.57854	6.30379	7.22204	6.5442	6.1161	7.11805	7.55631	7.8071	6.88865	6.22214	6.89279	6.37036	6.97391	8.03174	8.39099	6.94801	7.03706	6.42365	6.1165	6.2806	7.00214	6.10312	6.45903	6.75126
201334_s_at	11.5374	11.6805	11.5689	11.3243	10.6193	11.3551	10.5755	10.7217	10.3201	11.5312	10.4297	11.1631	11.1454	11.1943	11.9059	11.4975	10.9917	11.7719	11.0888	10.9953	11.4246	11.2476	10.5033	11.2215	10.1819	11.2107	11.1437	11.2117	11.3318	11.3352	11.1201	10.4043	10.8741	10.8255	11.319	11.5156	11.6508	11.1173	10.8294	9.69098	11.4128	10.9506	11.0668	11.376	10.9101	11.2721	11.0651	11.3352	11.9344
201335_s_at	5.87963	6.3789	5.32715	5.89948	5.50937	5.6417	5.18065	5.2268	5.67728	5.53976	5.56123	5.93429	5.82042	5.86071	5.84963	5.91697	5.18145	6.47335	5.57223	5.55912	6.42989	5.98771	5.62982	5.75583	5.17987	5.87752	5.68316	5.63007	5.72758	6.02704	5.42801	5.63878	5.62311	5.52832	6.03899	6.10429	6.02998	5.45032	5.22664	5.30434	5.61845	4.97181	5.84716	5.82523	5.14242	6.03603	5.51536	5.47808	6.27648
201336_at	12.0293	11.7537	12	11.9775	11.7779	11.9009	11.6698	11.6792	11.7866	12.0901	11.0814	12.1497	11.6629	12.2196	12.5308	12.059	12.3064	11.7766	12.0238	12	12.0643	12.5687	12.21	11.6212	12.2628	11.9427	11.9559	12.0139	12.0326	12.1348	11.7752	11.3528	12.0463	11.3528	12.0676	12.1578	12.2276	12.3624	11.1284	12.5741	12.2495	11.2866	12.4059	12.1425	11.494	11.9249	12.3665	11.7537	11.3958
201337_s_at	8.45055	6.84793	6.38789	10.3482	6.21713	7.3188	5.65982	5.32156	6.26546	10.6782	5.71107	6.7108	6.00355	7.47911	10.3545	8.10469	5.74827	8.07162	7.76424	6.68513	7.04371	8.86056	6.09786	8.61744	5.62474	7.58761	9.29288	6.98194	8.26167	8.32908	6.37282	6.15182	6.78789	6.83355	7.84161	8.07562	8.17251	6.65899	5.31637	6.33673	7.32016	6.03899	6.30955	10.0645	5.68717	6.64741	6.63798	6.07976	9.04439
201338_x_at	10.6583	12.3086	10.662	11.8729	12.071	11.7806	12.2061	12.1557	12.5147	11.8081	13.0937	11.4173	12.8834	12.0625	11.8107	10.6945	11.9179	13.2154	12.3582	11.5911	11.5702	11.4222	11.9107	12.2669	11.6395	11.4562	13.013	11.3847	11.003	11.8688	12.097	12.4315	11.5974	12.8565	11.007	10.5248	10.9355	11.3664	13.3671	11.8994	12.8203	12.9228	12.1276	10.8724	13.1216	11.3969	12.1295	11.9126	11.4173
201339_s_at	12.6178	11.3969	11.7993	12.1884	10.9101	10.9556	10.512	10.3428	10.856	11.9694	9.67168	11.9824	10.6974	12.057	12.133	12.4291	10.8504	10.8896	11.1849	11.5924	11.5374	11.5009	9.8351	12.2373	9.21706	12.126	11.4345	12.0238	11.8976	11.5337	11.1041	10.1887	11.3063	10.8263	12.1111	12.1981	12.4011	11.1943	9.06985	9.64415	10.2575	9.74803	11.0805	12.3453	10.8646	11.8122	10.8101	10.6526	12.7676
201340_s_at	7.71356	8.62162	7.76572	9.34762	8.00218	5.89225	7.99083	8.57512	7.82832	9.26365	9.25915	7.22955	10.2635	8.05775	9.73984	7.41771	7.71695	10.625	8.74041	7.71768	7.07686	6.80685	7.70382	10.2097	8.86785	6.87526	9.16977	7.769	7.64376	6.186	8.18357	7.27293	8.64269	9.00034	7.45559	7.69051	7.11563	8.02662	9.92172	9.11427	10.3214	8.83451	8.32761	7.58353	9.70445	7.32088	6.17935	7.79932	7.69937
201341_at	10.2611	11.3738	10.5478	11.5804	10.118	8.24588	9.72768	10.0764	9.28784	11.3836	11.0703	9.58611	11.4517	10.2718	12.3755	10.325	9.66933	12.4607	11.4359	9.7433	9.23331	9.99034	9.42853	12.1557	10.3386	10.1347	11.9059	10.1612	10.4598	9.3443	10.0714	10.3741	10.9626	10.6368	10.51	10.5262	10.397	10.7188	10.6981	9.48162	12.3624	9.65205	11.2444	10.6193	12.4802	10.0781	9.81508	10.3469	10.6171
201342_at	9.21149	9.46886	8.4221	9.07551	9.42623	9.24466	9.66342	9.39269	8.78573	10.1427	9.30355	9.10697	9.4375	9.06323	10.4464	9.37799	9.3443	9.5523	9.36627	9.29857	9.06862	9.01539	9.18636	10.1976	9.64641	9.26534	9.8769	9.4724	9.21242	9.43357	8.74954	8.55951	9.09431	9.03613	9.24962	9.13885	9.29551	9.39408	9.04885	9.1139	9.4174	9.09474	9.30735	9.49954	9.71414	8.96142	9.49162	8.81592	9.18984
201343_at	10.2582	10.1711	10.3616	9.82115	10.1993	10.0787	10.5721	10.5791	10.0349	9.9249	9.60576	10.2782	9.91322	10.3435	10.7292	10.3812	10.4155	10.055	10.1953	10.4721	10.2689	9.78323	10.0533	10.0567	10.0938	10.4674	10.7546	10.3201	10.3945	9.98135	10.0693	9.86021	10.2989	10.1918	10.1438	10.4824	10.5444	10.4686	9.36581	9.63959	10.4886	9.3443	9.81559	10.3114	10.5914	10.2239	9.93635	9.69098	9.51246
201344_at	7.35606	7.82762	7.69864	6.70932	7.19499	7.26277	6.87259	6.69837	8.29134	6.70579	8.52715	7.65983	7.37161	7.44265	7.04627	7.36821	7.22438	7.06157	6.91919	7.37634	7.77228	6.98553	8.20778	6.59361	7.33112	7.73413	7.17625	7.4352	6.96181	7.37161	7.48302	7.75483	6.39088	7.71768	7.06192	7.34712	7.57239	8.00475	7.76231	8.16562	8.16164	8.42013	7.4762	6.84102	8.15069	8.06087	7.1851	7.88779	6.73837
201345_s_at	10.5326	10.6526	10.8773	10.7232	10.9397	10.8614	11.2255	11.3274	11.8638	10.4043	12.0223	10.76	10.9453	10.9971	10.9774	10.7516	11.3472	10.3201	10.553	10.8194	10.5459	10.3265	11.0713	10.2989	10.8371	10.8176	10.7292	11.0192	10.6873	10.7462	11.4619	11.724	10.9462	11.429	10.3629	10.7957	10.8031	11.028	11.7107	11.0751	11.7806	11.1137	10.7561	10.5943	11.0518	11.1201	10.625	11.5337	10.3765
201346_at	10.7103	9.35741	10.3133	9.58526	9.46535	9.80473	9.32691	9.48698	7.65439	9.67312	8.34549	10.4866	10.1139	10.1324	10.2086	10.3315	9.78804	11.1364	10.3475	10.1146	9.90192	10.1971	10.0628	9.4248	9.74581	10.2385	9.99842	10.1756	10.6846	9.91913	9.37231	7.65801	10.3435	9.50984	10.229	10.7058	10.4748	10.5796	8.09638	9.77558	8.94353	9.54229	9.64169	10.3239	9.98419	10.203	10.7829	8.73849	10.9891
201347_x_at	9.4982	9.11225	9.24821	10.2115	9.87482	10.1722	10.1687	10.5536	9.9034	9.31772	10.1059	10.1533	10.2296	9.78527	9.927	9.79558	9.63372	9.21746	9.77514	9.75444	9.7055	10.0482	10.1556	9.52808	10.1006	9.61022	9.14081	9.64908	9.53594	9.97765	8.57429	8.93713	9.49628	9.86329	9.70296	9.70001	9.56623	10.1756	10.2782	10.1175	9.66933	9.96415	9.71226	9.02422	8.99453	10.0057	9.77064	10.0628	12.3192
201348_at	9.2527	5.85137	8.06005	7.81375	10.6382	9.74132	6.29191	8.25435	5.9322	8.83045	5.74085	10.4116	9.47667	10.2194	8.52349	11.0751	11.6132	11.2391	10.453	10.1284	10.2787	13.1136	10.8677	8.03839	11.5583	9.47667	8.32428	10.0029	11.1427	11.5726	6.77389	5.59015	10.9882	5.6162	10.4297	9.37056	10.8417	10.4866	6.03301	9.82961	6.55848	5.93171	12.0326	12.8058	6.2127	8.36833	12.3838	7.36242	12.7708
201349_at	10.3475	9.28518	10.98	9.6769	9.59774	7.81145	9.84018	10.1438	9.88428	9.28649	9.14517	10.4762	9.694	9.77064	9.04885	10.1778	10.4316	9.64908	10.0478	10.863	8.52892	8.23967	11.5156	8.71289	10.7148	10.0146	8.85371	10.7404	10.3939	8.19357	9.44461	9.39805	11.1126	10.0651	8.93355	10.427	10.563	11.1622	10.4568	11.2203	9.33479	10.423	8.68795	9.63656	9.03048	10.6122	9.9771	9.15687	10.3901
201350_at	7.95824	7.22892	7.69092	7.92754	7.89709	8.65358	8.79879	9.31584	7.36998	7.71504	7.14978	7.79112	8.91769	7.59803	7.96573	8.08126	8.38638	7.86785	7.72651	8.41699	8.10881	7.92722	8.85497	7.75594	9.24063	7.51906	7.96026	8.74473	8.44259	8.33378	7.53472	7.59284	8.49012	8.0123	7.98581	8.13975	7.81629	8.79684	7.97673	8.67006	7.80857	8.27194	8.25621	7.54578	6.84618	7.68903	7.98365	7.54077	8.51179
201351_s_at	10.4879	10.3649	10.0798	11.2465	10.7404	10.3868	10.0938	10.2794	9.60814	10.9388	10.563	10.4633	10.2858	10.2251	11.6145	10.449	9.98478	10.8496	11.1265	10.8231	10.2764	10.2392	10.2422	10.453	9.40341	10.5893	10.5796	10.6071	10.61	10.5543	10.0285	9.70346	10.1514	10.7278	10.5616	10.6137	10.59	10.2707	10.2858	10.0798	11.1163	9.36262	10.435	11.0192	9.35999	10.6665	10.2539	9.7064	10.6186
201352_at	11.9107	11.9655	12.0783	11.815	11.7521	11.5504	11.8346	11.4586	12.4969	11.3576	12.8449	11.7766	11.5897	12.0309	12.2214	11.8561	11.5726	12.0174	11.995	11.656	11.8913	11.5859	11.3538	11.5	11.313	11.8944	11.6421	11.7663	11.7338	11.6985	12.3495	12.5171	11.1906	12.1803	11.6395	11.712	11.8361	11.6726	11.6657	11.3749	11.9145	11.5815	11.5988	11.3674	11.2558	12.1369	11.7295	12.28	11.6027
201353_s_at	7.61059	6.93522	7.57383	7.45844	6.99661	7.33149	7.5487	7.70119	7.15036	7.45778	7.20787	7.52473	7.78923	7.20144	7.28109	7.10909	7.88662	7.75594	7.4249	7.50808	6.96569	6.73047	7.78343	7.26474	8.27228	7.09298	7.12242	7.55913	7.44679	6.85896	7.03266	7.12579	7.58353	7.32617	7.12446	7.27337	7.11705	7.70083	7.36821	7.51512	7.3599	7.66839	6.71227	7.10673	7.82121	7.08339	6.92328	6.73724	7.25268
201354_s_at	8.34549	8.14221	9.11813	8.03873	8.20007	7.63989	8.9941	8.92345	8.34702	7.79375	8.55511	8.10171	7.95926	8.02587	8.14801	8.35263	8.08126	8.44568	7.84224	8.26497	7.73188	7.79932	7.78574	7.84333	8.21615	8.02242	7.8122	8.25285	8.20283	7.81977	8.35111	8.96411	7.91076	8.71857	7.8262	8.43587	8.33339	8.18095	7.18197	7.54217	7.94154	8.76498	7.85818	8.01939	8.6936	8.14101	8.05703	8.45388	7.78416
201355_s_at	6.56011	6.80381	7.56022	6.223	6.61492	6.68164	7.85711	6.82921	6.7108	6.07077	7.21486	6.58711	6.53197	6.70516	6.57583	6.50902	6.72513	6.33646	6.54866	6.44889	6.46024	6.27669	6.72956	6.28652	6.96636	6.46471	5.95555	6.5296	6.24669	6.49979	7.65951	8.5559	6.87655	8.25942	6.44621	6.57164	6.22452	6.69778	7.4378	7.48479	6.60306	8.63847	6.89657	6.0996	6.74191	6.75031	6.41687	7.52257	6.4435
201356_at	8.9959	8.81669	9.28868	9.49911	9.22784	9.59774	9.85811	9.85435	10.2182	9.46669	9.31456	9.45349	9.19904	9.00571	8.86948	9.30161	9.737	8.99326	9.01815	9.11266	9.36733	9.45744	9.51114	9.03207	9.03952	9.32222	8.77488	9.15896	9.42531	9.32353	9.9754	9.15278	9.4407	9.81219	9.24373	9.44635	9.55696	9.38625	10.0578	8.95192	9.8529	9.78423	9.29999	9.40079	9.40151	9.67498	9.78272	9.905	9.14591
201357_s_at	7.75217	7.03673	7.13669	7.96253	7.3532	7.73081	7.70908	8.08251	7.05282	7.99083	7.4274	7.51692	7.72362	7.19061	7.75007	7.63801	7.25099	7.33976	7.85042	7.65541	7.35918	7.906	7.53033	7.50704	7.66057	7.53545	7.43098	7.80673	7.71768	7.6325	6.83229	7.42287	8.30642	7.81329	7.48443	7.78574	7.78883	7.81818	8.02471	7.73809	7.29159	8.42092	7.75327	7.60212	7.6344	7.48556	8.00737	7.08115	7.48412
201358_s_at	12.9265	13.0741	12.8635	12.488	13.0274	11.9059	13.013	12.5567	13.9113	12.5817	14.0018	12.6554	12.8203	12.6279	13.4741	12.5147	12.7892	12.8449	12.7297	12.5336	12.3105	12.3403	12.3365	12.5838	12.1186	12.6498	12.5237	12.4291	12.4393	12.1462	13.6769	14.0734	12.6203	13.6713	12.5361	12.5567	12.3665	12.4708	13.6881	12.6472	13.3518	13.2304	12.7958	12.5237	13.0937	13.1546	12.4219	13.7534	12.1131
201359_at	11.9476	11.6944	10.5747	11.7837	11.2313	10.676	10.7986	10.4872	10.4445	11.6821	10.7829	11.0535	10.7013	11.0601	12.9982	11.5625	10.8124	11.5009	11.5859	10.98	11.0182	11.3021	9.68268	11.5413	9.18984	11.5046	11.5193	11.0456	11.3221	11.1126	10.8094	10.6257	11.2096	11.299	11.629	11.429	11.314	10.6887	6.97086	9.23037	11.2886	8.50949	11.0246	11.5312	11.0165	11.1352	11.1565	10.7569	11.1544
201360_at	12.2778	11.2391	11.2958	10.7148	11.3905	11.8136	10.1295	10.3989	10.5208	11.5401	10.1352	12.0841	12.2883	11.6629	11.6342	11.7588	11.3727	12.273	11.0566	11.6929	12.1445	12.126	12.3733	11.3168	12.3838	11.2359	10.9549	11.8688	12.1482	12.0326	10.3689	10.42	11.7148	8.85458	12.0804	12.0954	11.5532	12.4152	10.8554	12.21	10.1642	11.6212	11.6172	11.9461	10.7203	11.6013	12.7925	11.141	11.3565
201361_at	8.19213	8.05965	6.9696	8.68405	8.81755	9.69191	8.59726	8.7344	6.96837	8.50866	7.40975	7.92754	8.30307	8.17798	8.2683	8.48305	8.34741	8.3346	8.74669	8.3149	9.11347	9.77213	8.43006	8.04624	8.15465	8.26751	8.17251	8.52785	8.35547	9.36967	7.83521	7.41916	8.53862	7.35359	8.79162	8.28883	7.93923	8.19213	7.15351	8.36719	9.23655	7.74082	9.0492	8.78802	8.00925	7.66205	8.99962	8.34814	8.05149
201362_at	11.0004	9.73463	10.7561	10.0344	9.9353	7.77124	10.3221	9.46535	11.2886	9.65619	10.8031	10.5147	10.2149	10.1284	9.8376	9.90601	9.85337	9.31547	9.67631	9.60253	9.20675	9.31456	10.4817	10.036	10.025	10.0322	10.043	9.96897	9.78368	9.14005	10.425	9.98135	9.87802	11.1381	10.3214	10.9445	10.6613	10.6923	9.29907	10.7248	9.37016	9.47715	9.42763	10.0934	10.397	10.8333	9.24671	10.0376	8.33832
201363_s_at	10.8482	9.46261	10.4899	10.3441	9.94076	7.9882	9.93696	9.45214	11.0677	9.75444	10.2635	10.1023	9.43045	9.8236	9.84468	9.64867	9.4174	9.13246	9.38204	9.45265	9.14928	9.06704	10.118	9.76769	9.60207	9.79515	10.1197	9.48882	9.6262	8.98467	10.0672	10.6687	9.41971	10.2926	10.1448	10.583	10.6085	10.1875	10.5277	9.34079	9.1139	10.1538	8.9749	10.2646	9.75897	10.3416	8.84347	9.8832	8.84562
201364_s_at	7.90853	7.95713	7.47369	9.29766	8.14393	9.11347	7.68549	8.29715	7.37634	9.084	7.2106	7.67322	8.21771	7.95676	7.88628	7.72466	8.30534	8.45274	8.31923	7.72047	8.39777	8.75995	8.32169	8.22716	7.75812	7.74707	8.61926	7.91832	7.74931	8.50555	6.83355	7.31635	8.17251	8.17903	8.43242	7.73771	7.7327	7.53339	7.18581	7.93215	7.85388	7.9606	7.56578	8.61788	7.96733	7.68253	7.98707	7.47728	9.35026
201365_at	8.6443	8.28348	8.58789	8.65358	8.68907	9.88379	9.36682	9.70592	9.45879	8.51094	8.57836	8.07407	8.68634	8.27228	7.83446	8.4947	8.99326	8.73849	8.51738	8.36455	9.44241	9.26282	9.34719	8.10849	9.07028	8.04852	8.37816	8.40097	8.62086	9.18984	7.93061	9.29469	9.22453	8.68447	9.01972	8.60151	8.3789	8.78171	10.0827	9.0193	8.20388	9.67312	8.78091	8.52415	8.50093	8.50792	8.26244	8.87381	8.85809
201366_at	10.5536	10.4238	10.7013	10.1186	10.8316	10.5373	10.711	10.2035	10.6326	9.99517	10.7703	10.5887	10.397	10.5201	10.8078	10.6511	10.8169	10.2724	10.4729	10.429	10.4432	10.6257	10.2694	10.2471	9.99625	10.8701	10.1157	10.3701	10.5844	10.4451	11.1163	10.9582	10.581	11.3318	10.6036	10.6257	10.4303	10.5582	10.3616	9.93475	10.2753	10.1837	10.627	10.2981	10.2764	10.7356	10.6519	11.1374	10.75
201367_s_at	7.16044	6.26842	6.98136	8.23071	6.20157	7.27056	6.82651	7.42252	7.02786	8.56691	6.95646	6.36349	7.06798	6.14006	7.58175	7.11875	7.04305	7.27337	6.9058	6.50194	6.59038	6.85767	6.61744	7.84224	7.27445	6.89376	7.2765	7.19401	8.39323	6.92087	7.41993	7.145	7.20526	7.29389	7.20328	7.30733	7.00938	6.97023	8.09716	7.34008	6.79513	8.36527	6.93214	7.27293	7.13208	6.58018	6.8495	7.19269	7.55025
201368_at	12.9194	13.1376	12.059	13.2528	12.4802	12.6876	11.9809	11.8122	11.7356	13.0274	11.2607	12.685	12.2315	12.2517	12.5741	13.5005	11.667	12.7411	12.7439	12.0412	12.7737	12.5965	11.4013	12.9167	11.8226	12.3429	13.0937	12.7708	13.2024	12.6554	11.7993	10.9042	12.3086	11.3352	12.7494	12.823	13.1423	12.826	10.2001	10.9687	12.0207	9.79167	12.7559	12.7862	12.5308	11.8976	12.9497	12.2555	12.0954
201369_s_at	8.61396	8.33096	8.17646	8.0329	8.74989	9.49628	8.42591	8.88373	6.76725	8.36331	5.84894	8.83864	9.32823	7.99297	8.0979	9.87216	8.81109	8.56808	8.46998	8.3812	8.72756	7.93132	9.26834	8.9307	10.8441	8.13677	8.43846	8.97133	9.29766	8.28079	6.87942	6.40475	9.00571	5.82745	8.79929	8.8094	8.65826	9.29816	8.00258	10.3405	8.06377	6.22277	7.62221	8.07085	7.96501	7.49209	8.39622	8.01902	7.67322
201370_s_at	7.48632	8.68486	7.14942	7.41047	7.32939	7.70647	6.6545	7.05743	7.04436	7.28475	6.84408	7.62517	7.10371	8.09911	7.31593	7.53189	6.4143	7.32364	7.65916	7.66345	8.33182	7.55054	6.69624	8.47835	5.86505	7.89119	8.60594	7.70039	7.69421	8.00854	6.83474	6.5236	6.06255	6.81808	7.73302	7.69236	7.9606	7.42287	5.54966	5.9346	7.25439	5.69034	7.1073	7.88472	7.37065	7.49662	7.64919	7.61328	7.45812
201371_s_at	11.3042	11.5751	11.6071	11.1192	11.3221	11.0121	11.637	11.841	10.9626	11.0978	10.9347	11.3915	11.0316	11.376	11.1454	11.2588	11.2193	11.2505	10.9704	11.2517	11.2203	10.9296	11.0047	11.8438	10.3308	11.5229	11.3441	11.4484	11.2284	11.1183	11.3716	10.7339	11.0352	11.3106	10.9908	11.3053	11.5251	11.0601	10.3676	10.8685	11.334	9.81314	11.0174	11.4025	10.8417	11.3506	11.0996	11.3472	10.9027
201372_s_at	5.36361	5.76923	5.60778	5.59316	5.81385	5.77888	6.13361	5.78305	5.7525	5.32205	5.55189	5.44653	5.20884	5.45244	5.26443	5.50161	5.59688	5.37847	5.47298	5.43112	5.99762	5.58015	5.44426	5.4417	5.48118	5.86162	5.8664	5.74356	5.58059	6.10272	5.3546	5.23067	5.48064	7.01895	5.78853	5.35685	5.3725	5.28565	5.63224	5.29229	5.38597	5.38436	5.78612	5.37357	5.47079	5.54056	5.54562	5.89642	5.44748
201373_at	8.81342	8.42823	9.04839	8.83092	8.7957	9.06822	8.78091	9.14634	9.15417	9.04885	8.45618	8.50242	9.84792	8.6579	9.06447	8.81109	9.4793	10.5437	9.38996	9.11891	8.92952	8.99995	9.16118	8.66567	9.8689	8.96944	9.44546	9.09903	10.2164	9.02109	8.80816	8.82606	9.5022	9.49254	8.78722	9.21536	8.6786	9.4724	9.00075	10.2939	8.42404	9.36081	8.79205	9.12195	8.9984	8.52928	8.70336	9.01498	8.78376
201374_x_at	5.72154	5.33584	5.37497	5.404	5.31306	5.28861	5.3076	5.22635	5.26936	5.74457	5.7911	5.41428	5.36325	5.16419	5.41335	5.2406	5.37216	5.47828	5.31705	5.33525	5.07455	5.19178	5.19692	5.34319	5.30186	5.17398	5.34421	5.39856	5.51432	5.57633	4.96532	5.28114	5.28043	5.1743	5.4004	5.60723	5.15544	5.50227	5.2297	5.22896	5.23215	5.11561	5.07257	5.50551	5.48867	5.10346	5.08559	5.25128	5.92878
201375_s_at	12.0882	12.1536	12.4658	11.561	11.1684	12.0463	10.2822	10.4187	11.5277	11.5117	11.1729	11.8913	10.8812	12.0139	10.768	11.9249	11.361	10.4831	11.6498	11.6197	11.9217	11.7039	10.7745	11.1536	10.0617	12.2214	11.8809	11.7187	11.9344	12.1111	11.6641	11.0254	11.4833	10.6292	11.9162	12.2391	11.9675	11.3674	10.1993	9.46491	10.4504	9.82668	11.3693	11.887	11.6071	11.7321	11.4644	11.5838	12.0988
201376_s_at	9.81014	9.4825	9.4982	10.2851	9.0492	9.12459	9.23331	9.92063	8.5327	9.76915	9.01094	8.9009	8.44107	8.88596	10.222	9.8106	9.22196	9.42531	9.7433	9.01972	8.8686	9.07374	8.50754	9.31684	7.77566	9.60964	10.031	9.19075	9.62989	9.22948	8.32954	8.61234	9.07795	8.15582	9.34888	9.41306	9.54533	8.51878	9.03009	8.11108	8.68285	9.54952	8.58882	9.58526	9.18636	8.5559	8.51878	8.74152	9.82762
201377_at	8.5771	9.91743	9.35436	8.94692	9.69844	9.01168	9.7147	9.57634	10.5669	8.95316	10.798	9.26323	8.30085	8.9963	8.92952	8.99545	9.73565	8.5822	9.39185	9.36081	8.81713	9.02922	9.29727	8.99995	9.71844	9.18234	9.06578	8.66651	9.23124	8.46728	9.99625	10.0191	8.82045	8.99373	8.96982	8.99291	8.75231	9.21413	11.4062	10.6014	10.3669	10.8942	10.1433	8.83905	10.9329	9.58526	9.5782	10.3497	8.15069
201378_s_at	8.21652	8.45998	7.54504	9.42531	8.92175	9.01658	9.14591	8.42673	9.04476	9.27977	8.10657	8.31805	7.75441	8.22187	9.15816	8.71599	8.94608	8.51064	9.21112	8.84845	8.43587	8.79929	8.34248	9.20342	9.13668	8.61926	9.2274	8.50908	9.5911	8.49432	8.66719	8.87258	8.92383	7.57383	8.69204	8.77572	8.50397	8.67417	7.97403	8.92475	8.51429	8.7876	8.83719	9.25534	9.60481	8.26751	9.00403	7.49493	8.7928
201379_s_at	9.00163	9.19995	7.37065	9.33292	8.58259	9.86477	7.40736	7.96291	7.40806	9.44502	6.96899	8.55511	9.18007	9.00075	10.1669	8.50206	8.4335	10.3048	10.125	8.82001	9.57002	9.51156	9.32049	9.62255	9.23421	8.78413	9.95999	8.82769	8.93788	10.0864	6.8219	8.00777	9.22407	6.40349	9.39851	8.9941	8.78876	8.67582	8.76827	8.69204	10.0057	8.17569	9.20802	9.90028	9.61407	8.19357	9.73021	7.70449	8.86333
201380_at	6.98652	7.2403	7.20489	7.65122	7.55166	8.89294	7.07911	6.13415	8.6504	7.33942	9.63134	7.15939	8.57551	7.6091	7.30273	7.43701	7.00112	7.17363	8.10773	7.10136	8.68013	8.83045	8.01192	7.95713	7.71949	6.86624	7.22514	6.85412	7.07224	8.95517	7.6318	8.52966	6.7943	8.92138	8.11147	6.78828	7.02546	7.50953	8.25657	7.27021	7.9532	9.4579	8.33539	7.2895	7.2082	7.23403	8.66426	8.45232	6.99536
201381_x_at	10.1151	11.2476	9.87746	11.0334	10.9809	9.96214	10.8781	10.3996	10.7903	10.6151	12.3064	10.1162	10.0617	10.557	10.8031	10.2829	10.5094	10.8646	11.5287	10.625	10.4148	10.1197	9.93989	10.7808	9.90081	10.9445	11.0952	10.4516	10.1521	10.3753	11.078	10.6846	9.76965	12.1036	10.1209	10.1416	10.2981	10.1104	11.1517	9.81807	11.1952	10.9754	10.5269	10.5471	11.1674	10.2041	10.4986	10.2121	9.58182
201382_at	5.82147	6.46371	5.76375	5.80577	6.08064	5.52771	6.19312	5.47757	7.13266	5.65266	7.28606	5.82665	5.73277	5.87651	5.62038	5.87055	5.88386	5.68859	6.22021	5.92455	6.02539	5.53072	5.90628	5.70913	5.78134	5.98721	5.82147	5.79516	5.87328	5.83744	6.09996	5.9777	5.53321	6.95889	5.80249	5.91064	5.68144	5.73086	5.63077	5.4101	5.89315	6.07884	5.6655	5.6179	6.66254	5.75183	5.5772	6.44645	5.56891
201383_s_at	9.24373	7.67464	8.66805	9.96678	7.79793	8.63658	7.95204	8.41736	7.65264	9.32222	9.17736	8.52113	8.63624	7.72797	8.97328	9.04556	8.11787	8.87298	8.42823	7.949	7.74503	8.73726	8.34359	9.54952	8.32872	8.24897	8.56691	8.26459	8.32615	8.72994	8.633	8.29899	8.77939	8.9717	8.6949	8.8481	9.17069	8.40353	8.59245	8.30153	7.30989	7.32499	8.4735	9.39805	7.89424	8.07361	8.43846	8.50754	9.29469
201384_s_at	11.3295	10.9599	11.4529	10.8426	10.6583	10.8812	10.7851	10.5444	10.3271	10.3329	10.2939	11.414	11.086	10.8812	10.4015	11.319	10.4303	10.9953	10.5319	10.8208	10.7643	11.0129	11.0406	11.2456	10.577	10.7724	10.6916	11.2558	10.5824	11.0389	10.8247	10.4986	11.1916	10.6716	11.078	11.3021	11.5737	11.0952	8.7168	9.70683	10.7462	9.28202	10.7994	10.871	10.7516	11.2772	10.8426	10.6332	10.7427
201385_at	12.1598	13.0065	12.4533	12.5013	12.059	11.6726	12.1884	11.8485	12.444	12.2903	12.7325	12.4269	12.0496	12.2391	12.9365	12.1944	11.9525	12.0764	12.0035	12.2535	11.9344	11.7423	11.6985	12.4365	11.6574	12.508	12.6705	12.1222	12.2592	12.0343	12.5102	12.3883	11.8729	12.4393	12.1825	11.995	12.2495	11.9694	11.7851	11.6	12.4754	11.6475	12.1131	12.4059	12.7467	12.3214	11.9603	12.3755	11.5595
201386_s_at	11.4062	11.4963	10.7027	12.1406	10.3945	10.4748	10.4069	10.6724	8.95558	12.0293	9.59396	10.7858	9.77558	10.887	12.4607	11.4462	9.94076	11.0105	11.0192	10.711	10.4626	11.0832	8.53307	11.9761	8.14553	11.4833	12.0174	11.0535	11.4472	11.2465	9.73844	5.84336	10.3777	8.62283	11.1925	11.1427	11.4821	10.3435	5.52092	6.70634	10.2264	6.80222	10.2841	11.4963	11.0584	10.1284	10.6873	8.96334	11.0448
201387_s_at	6.88709	6.26257	7.42358	6.66851	8.27268	9.26534	7.68759	8.69893	7.52513	6.26051	6.61362	7.61585	6.38964	7.84632	6.08361	7.46149	7.30159	7.1418	9.27047	7.44303	10.0848	8.92764	8.90559	5.79749	8.85893	7.48012	7.25204	7.05405	7.09879	7.24207	7.19977	7.9882	8.40234	6.50795	9.16074	7.01347	7.54423	6.12202	6.31165	7.61546	6.21938	6.20196	7.88737	6.99859	5.85208	7.10702	8.02167	6.98679	6.58933
201388_at	9.59057	8.62598	8.48345	9.63234	9.42209	9.61454	9.17511	9.89802	9.08825	9.36403	8.52349	9.29065	9.86169	9.35559	9.3443	9.88119	9.98804	10.1146	9.48068	10.3783	9.46629	9.08005	10.2507	9.57236	10.2958	9.67918	9.63503	9.76508	9.91863	9.28251	8.68675	8.20705	9.83106	7.91801	9.53119	9.92756	9.69345	9.84628	9.1147	9.58387	9.60964	10.1284	8.87428	9.47715	9.52233	9.4949	9.54952	8.95765	9.65205
201389_at	7.84668	8.54172	8.52385	8.77696	9.31547	13.172	9.4202	9.56583	9.19739	8.94269	8.54337	9.00075	8.0872	8.32002	8.12965	8.76343	9.76965	8.63511	10.8496	8.22716	11.2303	10.2635	9.99297	7.55811	10.0635	8.57629	10.203	7.55521	9.14634	11.8715	8.77656	10.1162	9.76	8.63888	11.4173	7.6485	7.88179	8.15426	9.67407	9.67365	8.8481	9.95949	10.1312	8.86518	9.4724	8.20358	9.63656	9.96569	8.73967
201390_s_at	11.1033	11.2174	10.966	11.141	11.0474	10.9472	11.1059	11.3836	10.5755	11.7893	10.4803	11.2476	11.4892	10.9917	12.0662	11.3598	11.5636	11.3565	11.3727	11.6342	11.1033	11.1508	11.4737	12.5687	11.5465	11.0271	11.0326	11.4472	11.4333	11.1374	10.317	9.32823	10.9792	9.66149	11.0431	11.3033	11.2203	11.6095	11.1041	11.2144	11.2651	10.5304	11.2651	11.2215	11.4667	10.948	11.343	10.2264	11.0254
201391_at	8.6936	9.78804	8.03059	9.16558	9.03952	9.18901	8.79404	9.20888	8.96455	9.56676	9.43178	9.31952	10.3084	9.21865	10.0545	9.28599	9.75194	9.99842	9.90971	9.84628	9.21536	8.73967	9.64867	9.5597	10.2871	9.39269	9.67215	9.08135	9.35559	9.03374	9.0025	8.22641	9.01734	9.72567	9.33959	9.30735	9.23037	9.44894	10.9863	10.4388	10.6916	10.4892	9.57236	9.71606	10.118	9.02635	9.85	9.19257	10.1284
201392_s_at	8.12767	7.33908	8.63427	9.05691	7.30419	7.94272	6.9777	7.24175	6.3982	9.24671	7.35094	7.355	8.02088	7.21333	9.25579	8.0236	7.69162	9.82915	8.00969	7.84013	7.45524	7.5705	7.34331	9.06364	7.89013	7.54043	8.98467	8.53422	7.90888	7.4185	7.35534	6.17599	8.34934	6.67353	7.60944	8.26868	8.04775	7.90789	8.64306	8.27801	7.87674	6.03424	7.26474	8.46473	7.32726	7.79965	6.93772	6.96669	9.19347
201393_s_at	9.89072	9.16729	9.27727	9.87069	8.86518	9.15152	6.02488	7.6609	7.00677	10.3913	8.23808	9.06062	9.14378	8.88462	10.4606	9.60964	8.19627	11.2936	10.0827	9.84018	9.54618	9.97161	8.74074	10.3428	8.43242	9.27134	10.3399	9.69446	9.86975	9.603	7.49955	7.37863	8.99326	7.19727	9.95848	10.0124	10.0533	9.66661	6.28252	7.96733	9.77328	5.58379	9.048	10.4329	8.57793	8.90005	9.52496	8.76988	10.3001
201394_s_at	10.0748	8.82806	8.80465	9.90821	9.20552	9.94423	9.3552	10.3067	5.65783	9.98135	5.39414	9.68896	10.0848	9.23331	10.1226	9.54895	9.10486	10.1226	9.77328	9.84412	9.52233	10.5493	9.29672	10.485	10.0446	9.37485	10.1448	9.96779	10.0338	9.95677	7.67932	5.95493	9.73463	6.12088	10.4612	9.87216	10.3783	9.79605	6.06071	8.23218	8.23698	6.31165	8.93713	10.1875	8.86785	8.68486	9.61407	7.05802	9.63234
201395_at	10.6866	10.5943	11.0004	10.4343	11.105	10.765	11.4855	11.6447	10.338	10.3894	9.69696	10.902	11.3958	10.705	10.5126	10.4633	10.693	10.8804	10.627	11.1839	10.7125	11.1352	11.0114	10.8942	11.4702	10.5373	10.7469	10.8482	10.6709	10.512	10.5345	10.2471	11.1897	10.175	11.1544	10.6819	10.9573	10.9523	10.9792	11.0138	10.3329	10.8847	10.7325	10.6484	10.5702	10.4879	10.8741	9.95677	10.1738
201396_s_at	8.1939	8.02128	8.75918	7.82518	7.9793	8.56548	8.8663	8.88878	8.81921	7.90524	8.51214	8.05186	8.23735	7.99528	7.46015	7.61994	8.73726	8.08251	8.14366	8.21615	7.84931	7.65472	8.33726	7.95552	8.89333	7.89937	7.71804	7.873	8.03403	7.75365	8.33503	8.61426	8.25208	8.2758	7.70348	8.19512	7.93887	8.21652	9.44293	9.61407	8.03092	9.59963	8.25009	7.85388	8.24276	7.89976	7.78883	8.33298	7.99008
201397_at	6.09671	6.60819	6.07222	5.7443	6.7105	7.40262	6.84196	6.35755	5.97914	6.22559	8.1664	5.95523	5.85283	6.59786	5.9696	6.38018	6.63435	6.53554	6.92718	6.24929	7.33149	7.3881	7.4496	5.88583	6.8899	6.28738	5.83983	6.21836	6.03899	7.25575	6.19145	6.34623	5.82385	6.55227	6.64595	5.86891	6.07094	6.16854	8.87815	6.6019	7.86527	9.01057	6.28126	6.57553	6.64283	6.24029	8.55831	6.78089	8.78171
201398_s_at	12.1497	12.3123	11.6547	12.2039	12.0174	11.313	11.6985	11.182	11.5	12.208	11.804	11.7982	12.1312	12.0496	11.9476	11.7011	11.8517	12.7591	12.2353	11.6917	11.7507	12.499	11.6132	12.0016	11.3408	11.9126	12.1637	11.8346	11.7632	11.7397	11.8273	11.7821	11.4952	12.6578	12.0122	11.8857	11.7866	11.7024	11.5265	10.512	12.61	11.0952	12.4461	12.071	12.5382	11.8592	12.2391	11.5239	12.5638
201399_s_at	10.1589	9.12497	8.86095	11.5715	9.02677	8.38867	7.99048	8.41437	6.51728	11.6959	7.86192	8.91731	9.90926	9.25666	10.9995	9.53081	8.37254	10.9445	10.2507	9.32222	8.61426	10.2488	9.09767	10.5228	8.2089	9.20342	10.4944	9.57863	9.63555	9.39313	8.21652	6.49932	8.97406	9.8106	9.40865	9.70046	9.49677	8.83602	7.84049	8.25357	9.99734	7.7327	8.67139	11.1068	9.01539	8.88093	9.46448	7.491	11.3243
201400_at	11.0888	10.9652	10.4776	11.9589	11.2567	11.0668	10.9312	11.5046	9.81265	11.5426	10.1053	11.2752	11.7837	11.0448	11.1343	11.4196	11.5751	11.7369	11.0368	11.8226	11.1445	10.8934	11.8638	11.5143	12.1168	11.3674	11.3318	11.6041	11.4279	11.0544	10.2368	9.80526	11.2144	10.2663	11.2948	11.4062	11.2465	11.7537	11.3576	11.7254	11.9395	11.7791	10.5345	11.3551	10.7427	11.0677	11.4529	10.0333	11.4484
201401_s_at	6.16549	6.09942	6.02572	6.84793	6.17464	6.24055	6.1946	6.70122	6.59815	6.79488	6.21477	6.40739	6.39184	5.9674	6.70844	6.07276	6.54057	6.16872	5.9122	6.03442	5.96927	6.05594	6.19622	6.20707	6.08913	6.00748	5.81233	6.17935	6.31888	5.94368	6.04646	6.35408	6.45148	6.00677	5.87723	6.39437	6.03913	6.20952	6.47657	6.90119	6.15585	6.80351	6.31415	6.22673	6.46394	6.22786	5.98148	6.20395	6.46958
201402_at	6.54635	6.51219	7.13634	6.45273	6.46471	6.5296	7.41362	6.74968	6.93831	6.32072	6.98858	6.36768	6.73811	6.44737	6.5062	6.39015	7.08978	6.38569	6.47488	6.40403	6.29421	6.03234	6.75357	6.31674	6.90523	6.42966	6.31528	6.31998	6.41739	6.35053	6.61599	7.75117	7.12065	7.66277	6.30863	6.38271	6.36016	6.54443	8.55022	7.34364	6.56551	7.54578	6.90371	6.3789	6.66621	6.9797	6.58735	7.27545	6.40857
201403_s_at	13.1336	11.9809	11.7024	12.4946	11.3793	11.9411	11.4097	10.9231	11.2018	12.6253	10.3456	12.6819	11.9278	12.6578	12.3904	12.7439	12.214	12.0087	12.3302	12.6025	12.3557	12.3688	12.3282	12.5995	11.9854	12.9462	12.4923	12.7925	12.693	12.5567	11.4246	11.298	12.4923	10.943	12.5498	12.7181	13.1091	12.5361	10.6859	11.1445	11.2303	10.8575	11.6849	12.6964	11.0482	12.5567	12.1557	11.1663	11.8744
201404_x_at	7.23335	7.28278	7.92235	8.11184	7.04041	7.61917	7.3521	7.36535	7.87012	7.78693	7.30594	7.04871	7.5155	7.3053	7.85458	7.62742	7.56759	7.56205	7.4195	7.0934	7.12998	7.16683	6.9696	7.39199	7.18712	7.63402	7.27578	7.1511	7.47837	7.38529	7.71471	8.4328	8.18829	8.5327	7.43133	7.29159	7.6344	7.37795	9.37056	7.82942	6.93706	8.87815	7.47696	7.3599	7.46845	7.26075	7.48848	7.72691	7.58063
201405_s_at	9.53246	9.34933	8.83758	9.11225	9.59963	10.6319	9.12871	9.86383	7.8923	10.1756	9.14928	9.47428	10.2041	9.37754	10.1521	9.81859	10.1192	9.87857	10.0403	9.93696	10.435	10.0301	10.4568	10.0578	10.267	9.53404	9.70445	9.51668	9.87638	10.4735	9.06151	6.3225	9.80375	7.60025	9.8371	9.45307	9.31684	9.87857	8.45876	9.44016	9.9754	9.61829	9.27452	9.95999	9.70834	9.44546	10.0938	8.67582	9.60435
201406_at	13.485	14.1355	12.126	13.7589	13.8222	13.1423	13.7326	13.5882	14.0078	13.9322	14.1937	13.6769	13.8641	13.8845	13.8746	13.7381	13.4437	13.7691	14.1698	13.5826	13.3407	13.6393	13.4192	13.9732	13.5882	13.6281	14.1698	13.7056	13.557	13.5826	13.9434	13.9434	13.2112	13.9493	13.5683	13.4192	13.6004	13.4584	13.4906	13.3983	13.9169	13.9552	13.9322	13.9004	14.5198	13.5005	14.0615	13.9113	12.8806
201407_s_at	10.7507	11.1015	11.4764	10.2513	11.376	11.7906	11.0398	10.2903	11.3825	10.3374	11.2742	11.4867	10.5444	11.5229	10.292	10.8592	10.7455	10.4329	10.9523	10.8371	11.595	10.5413	10.966	11.078	10.2024	11.0389	11.1399	11.0237	10.8124	11.6355	11.5885	11.9711	10.096	11.8273	11.2144	10.6193	11.199	10.9599	9.77375	10.1868	11.1343	9.83011	10.9514	10.6643	11.1163	11.2578	10.5824	11.4986	10.1375
201408_at	11.3274	10.8346	11.4952	9.99192	10.4715	11.9791	10.6229	10.2811	10.7709	10.0732	9.93635	11.148	9.76568	11.3528	9.48837	11.3892	10.543	10.3629	10.3348	10.4709	11.6263	10.8685	10.2041	10.6415	9.30878	11.1033	10.6159	10.938	10.8965	11.9542	10.645	10.6613	10.7382	10.9523	11.4312	11.1145	11.5203	10.8333	5.51681	8.21771	9.97161	5.68082	10.9304	10.7821	11.0465	11.201	10.711	10.9953	10.6208
201409_s_at	12.0938	11.5465	12.7737	11.2936	11.8273	12.5213	11.5583	11.2691	12.3002	11.2824	11.8638	12.4175	11.4279	12.2234	10.7356	11.9935	11.7254	11.2733	11.3538	11.5897	12.2234	11.2517	11.8623	11.9107	11.0352	12.1497	11.5873	12.1131	11.724	12.5995	12.3024	12.1923	11.343	12.7892	12.1312	12.0016	12.3453	11.9542	12.1803	12.1425	11.5556	11.7187	11.6805	11.6904	12.0376	12.3924	11.3551	12.3817	11.0307
201410_at	11.8316	11.028	12.0273	10.6208	11.2193	9.62255	11.4952	10.8161	12.1884	10.6839	11.4128	11.7692	11.036	11.4108	10.7217	11.5239	11.3495	10.6731	11.1508	11.4644	10.7808	10.3067	11.2651	10.9564	11.2782	11.3847	10.938	11.4691	11.2567	10.3302	11.7982	11.7766	11.2866	11.8575	11.0668	11.7175	11.4644	11.9841	10.6605	11.3915	10.7507	10.3777	10.9247	10.9712	10.8717	12.0496	11.0316	11.9263	9.83866
201411_s_at	10.2149	7.35462	8.83483	8.72043	7.99962	8.02397	7.4118	8.87505	7.10474	9.4793	7.30054	9.07596	9.33912	8.90695	9.54036	9.59161	9.35961	9.22106	9.48739	9.67973	8.94353	7.80558	9.69795	10.1722	9.68173	9.47977	9.67631	10.0645	9.58526	8.33984	7.82198	6.91891	9.68744	8.11595	9.3132	10.2447	9.56531	10.1317	8.35899	9.37712	8.13403	8.05004	7.73771	9.39902	7.76231	8.90989	7.92944	7.43308	8.68873
201412_at	11.5583	10.559	11.3749	11.007	9.98026	11.1943	10.3258	10.3868	11.3318	10.8545	10.6546	11.5936	11.8068	10.8973	11.1163	11.0742	10.9506	11.3462	10.435	11.5156	11.429	10.7577	11.7951	10.3964	11.6838	11.376	10.9573	11.4904	11.629	11.0482	10.8958	10.6215	11.4619	9.65911	11.2001	11.5775	11.1275	11.7175	11.5962	11.8163	10.512	11.4507	10.6702	11.3077	10.6873	11.8546	10.8223	10.6056	9.73219
201413_at	11.1464	11.2813	10.8489	10.9472	11.0651	10.4408	10.76	10.4168	11.1059	11.1888	11.518	11.3	10.4504	11.2432	11.89	11.5287	11.0218	11.333	10.9591	11.4097	10.4776	11.2691	9.84361	11.0575	10.3643	11.334	10.2646	11.2193	11.0271	10.7188	11.7465	10.9092	11.0398	12.0343	10.76	11.0627	11.2958	11.2866	9.12535	10.029	11.4517	10.0216	11.4517	11.264	12.2924	11.6434	10.9532	11.2284	12.3365
201414_s_at	8.28311	8.40097	8.93311	8.7168	9.33912	9.01218	9.85197	9.51202	8.38979	8.36092	8.16282	8.78132	9.20675	8.55175	8.77488	8.39215	9.40029	9.23076	8.4791	9.084	8.89506	8.38157	9.39543	8.36565	9.4697	8.52642	8.36092	8.73364	8.60472	9.06364	8.74007	9.00324	9.13125	9.16029	8.74835	8.63658	8.62675	8.78654	9.23076	9.45265	9.6201	9.64955	8.74235	8.1828	9.16157	8.56891	8.65826	8.61543	8.18357
201415_at	9.93275	10.8911	10.3152	9.25131	10.4464	8.62917	10.8862	10.6546	11.0841	9.00163	10.6298	10.3576	10.4958	10.3221	9.71988	10.0764	10.5866	10.0505	9.72279	10.6236	9.50435	8.35732	10.8773	9.82309	11.3418	9.80323	8.95684	10.122	9.88272	8.91096	10.763	10.948	10.2629	10.8701	9.603	10.1151	10.0651	10.7382	12.2649	11.565	10.8402	11.9476	9.6201	9.43309	10.3926	10.7156	10.0129	10.9414	8.9761
201416_at	8.14255	9.85686	8.84767	8.45765	8.44639	7.93286	8.98798	9.17243	8.81508	9.39851	10.1572	8.63469	10.5126	8.26644	8.91313	8.35111	7.95278	10.5018	8.50437	8.47236	7.91482	7.97633	9.34165	9.40251	9.25963	7.40866	9.8991	8.23592	7.59513	7.46116	8.57551	9.00965	8.42441	9.64781	7.90408	8.28508	8.23106	8.46516	11.5388	9.56623	9.63234	11.8395	9.04597	8.14955	9.90971	8.23181	7.82121	8.21813	7.42428
201417_at	10.4155	11.936	9.49677	12.1944	9.34573	9.62531	8.49619	8.32498	8.50093	12.1618	10.3695	9.87111	11.4904	9.78695	12.0103	10.668	8.36983	12.7832	10.9863	10.2097	9.662	10.598	8.82515	12.0463	7.35668	9.59396	12.3602	10.3025	9.74132	10.0879	8.82359	8.46035	9.66431	10.1727	10.4626	10.2331	10.8316	9.77213	8.86482	7.02162	11.4904	9.91581	10.8417	11.1352	11.8913	9.49628	9.89702	8.82318	10.1214
201418_s_at	8.42254	9.1677	9.95149	8.6908	9.13841	8.93237	10.6826	10.7469	8.83719	9.15687	9.12535	8.88093	10.8685	8.36646	8.92175	8.41157	9.2076	10.3399	8.71936	8.72003	8.09259	8.45802	10.0255	9.29288	10.0988	7.72047	9.70882	8.33539	7.96811	7.89674	8.64958	8.81063	9.47191	9.44423	8.17289	8.56618	8.55055	8.83092	11.847	10.5638	9.67545	12.0087	9.62346	8.09375	10.0753	8.41975	8.27617	9.15009	8.06676
201419_at	8.45998	8.20967	8.52075	8.08126	8.25393	8.7957	8.56314	8.57276	8.06526	8.1232	7.99595	8.51545	8.62518	8.28811	8.44901	8.53076	8.82396	8.37617	8.01724	8.50282	8.35111	8.3986	8.8368	8.63347	9.33429	8.27194	8.26751	8.53782	8.68324	8.39021	8.52748	8.43242	9.36166	8.57006	8.42758	8.66146	8.52307	8.78688	9.43929	8.96746	7.99297	8.97991	8.32275	8.31261	8.21086	8.39215	8.26353	8.34549	8.16755
201420_s_at	7.77636	8.61822	7.47696	7.88179	8.0918	7.72834	7.97633	8.54383	7.98179	8.77971	8.96103	7.49428	8.3523	7.66374	10.009	7.6496	7.73924	8.39287	8.29474	8.00624	7.40447	7.57013	7.43269	7.99778	7.43308	8.07562	8.72367	7.73302	8.06944	7.68979	7.93029	7.72398	7.54077	8.80736	7.97291	8.05117	7.52781	7.50545	9.10035	7.58138	8.24655	9.06019	7.68299	8.7642	9.0999	7.48848	7.69786	7.23928	7.77003
201421_s_at	8.45125	9.44855	8.43427	8.04775	8.67377	8.3346	8.66762	9.02061	8.62242	9.04597	9.67918	8.36916	9.07278	8.33057	9.84745	8.27498	9.14121	8.59209	9.01132	8.93443	8.39406	8.06751	8.6404	8.5537	9.00324	8.75751	9.21194	8.5139	9.1677	8.4947	9.03207	8.85216	8.62796	9.25666	8.42932	8.53346	8.3149	8.57753	9.42209	9.30878	9.3995	10.3227	9.29629	9.24253	9.27318	8.47039	8.47798	8.4093	8.3489
201422_at	9.90081	9.94118	10.6159	11.3374	11.4312	8.92871	11.1934	11.6753	10.6767	11.6862	10.4103	10.3176	10.2398	10.5188	9.87746	10.3582	11.3374	10.2264	11.2742	10.8161	9.87533	10.3551	11.0352	10.1461	10.6422	10.1953	10.9263	11.3285	10.2144	9.91322	10.0146	9.86383	10.1029	9.76255	10.0386	10.561	9.95517	11.2432	11.0465	11.5083	10.6395	11.5287	11.2897	10.0435	10.3589	10.0738	11.5518	10.0397	11.0593
201423_s_at	9.71606	10.3958	9.11266	10.2471	9.08657	9.35248	8.97249	8.72639	8.22225	9.74282	8.54711	9.18465	8.87894	9.23037	10.0693	9.10285	8.73396	10.9197	9.55324	9.07713	9.13246	8.9778	8.30153	10.2741	8.53577	9.48882	9.9673	9.0492	9.30161	9.67458	8.92952	7.79861	8.97901	9.39634	9.5949	9.50616	9.14928	8.91975	7.3491	8.68199	9.14763	7.56094	9.05646	10.1237	9.84468	9.15278	9.01057	7.88439	9.60679
201424_s_at	8.99705	10.3067	9.21826	9.17511	9.25617	9.14247	9.51449	8.74704	9.49869	8.8754	10.0338	8.94938	9.16433	9.26745	9.14045	8.77111	8.87894	10.2278	9.36403	8.98315	9.35606	8.61234	8.61543	9.67458	8.36565	8.87258	9.41618	8.53982	8.7928	9.05208	9.77018	9.84792	8.59998	9.88796	9.24206	8.76744	8.80774	8.65862	9.30608	8.43427	9.60253	8.29433	9.16208	9.18373	10.5661	9.38527	8.95282	9.83158	8.8408
201425_at	11.9809	11.9344	12.0882	11.629	11.3858	12.212	11.3254	11.0934	11.6159	11.7039	11.7187	11.9443	11.9145	12.0223	11.7719	12.2335	11.8438	11.7321	11.6395	12.1753	12.0103	11.8561	11.8425	11.4062	11.6929	11.7054	11.0474	12.0744	11.7011	12.3262	12.1388	11.3947	12.0326	12.3384	11.893	11.8775	12.3086	12.0157	10.9532	11.0398	11.5726	11.3119	11.8638	12.2335	12.0139	12.3384	12.3733	11.6641	14.4396
201426_s_at	11.824	12.2294	11.5988	12.6498	13.7799	12.9296	12.4417	12.823	11.5298	13.2261	11.2936	12.0764	10.3913	13.1423	12.1903	12.8538	12.5125	12.933	13.6059	12.1865	13.2067	14.3875	12.284	11.815	11.9009	12.3171	13.382	12.4658	12.3582	13.3872	10.3102	11.3396	12.5589	5.49027	13.2476	11.7383	12.5237	11.7866	9.73984	11.1201	12.371	10.7837	13.9674	13.3031	11.4345	11.4679	14.0734	11.5374	12.4461
201427_s_at	14.1761	13.2206	14.6782	12.3817	13.7381	12.4778	13.644	13.0306	14.3262	13.5525	11.8715	13.8418	13.0661	13.8273	13.1768	13.6769	13.1257	11.8136	12.6229	13.3671	13.2392	14.1188	13.9267	13.4437	13.4437	13.4289	10.7577	13.6227	13.6821	13.2939	14.0855	14.3201	13.8474	11.6588	13.485	13.8794	13.3615	13.748	12.7269	13.6713	11.8886	11.398	14.1012	13.649	13.2348	14.2712	13.9674	14.3148	14.339
201428_at	10.0371	9.25741	11.1684	9.81807	9.07919	6.93491	7.86419	7.61059	9.28474	10.4626	8.46278	10.4721	10.0949	10.0527	10.1387	10.2939	9.4579	9.69891	9.70496	9.5887	8.96175	5.71207	10.3152	10.598	10.1567	10.5493	9.67733	10.1843	10.5478	8.63658	9.72225	8.0712	9.98262	8.90048	9.07839	10.5661	10.1635	10.4584	9.8529	10.3812	9.95363	9.02018	8.40695	9.43357	10.3386	10.273	8.31521	10.2361	6.44931
201429_s_at	14.9015	15.003	14.7979	14.7868	15.0298	14.9338	15.0582	14.9894	15.0582	14.9894	15.1709	15.0868	14.8535	14.9894	14.9338	14.9777	15.003	15.003	14.9619	15.003	14.9619	14.9894	15.003	15.0582	15.0298	14.9894	15.0298	14.9478	14.9338	14.9894	15.0741	15.0436	14.9777	15.0167	14.9619	14.9894	15.0167	14.9478	15.0436	15.0436	15.0998	15.0582	15.003	15.1356	15.003	15.0436	14.9619	15.0868	14.9619
201430_s_at	5.57893	5.5681	5.34763	6.081	6.68606	8.79761	5.66517	5.32646	5.50768	6.15864	5.86205	5.55231	5.39598	5.59316	5.92521	5.89138	5.41159	7.34853	7.29356	5.73926	6.926	6.69399	6.15142	5.75387	5.75115	5.58796	6.93678	5.50414	5.57496	7.78771	5.48023	5.70863	5.94255	5.4684	6.95853	5.75222	5.66765	5.34904	5.50917	5.36158	5.53651	6.20395	6.01841	6.81681	5.56446	5.58401	5.87651	5.57007	5.59438
201431_s_at	7.31593	7.72611	7.44452	7.92832	9.661	11.7551	8.30767	8.18629	7.58428	7.93769	8.00925	7.65193	6.6777	7.84889	7.75294	8.41045	8.21892	9.2709	9.5911	7.49885	11.0575	10.5319	10.0725	7.75522	9.34165	8.30767	9.5958	7.09817	8.13	11.0888	7.84195	8.27458	8.66844	5.74851	10.4859	7.2106	7.97182	7.46449	7.62919	7.93438	8.08402	7.87861	9.84361	8.67745	7.04969	7.36282	9.85337	9.26282	8.01974
201432_at	11.724	10.7801	11.7837	12.0122	11.7449	11.179	11.3053	11.2713	11.2958	11.8638	11.7449	12.0744	11.6185	12.3214	12.1536	12.21	11.088	10.8623	11.414	11.9217	11.7906	12.6074	11.235	11.4725	10.9582	11.5702	11.2135	11.9675	11.5021	11.7752	11.3295	10.863	11.6145	12.0376	11.2496	11.3551	12.3774	11.454	10.1722	10.2663	10.5741	10.627	12.1884	12.0016	10.8757	12.1712	12.3883	11.0733	14.0961
201433_s_at	10.498	11.6997	9.76965	10.8608	11.0694	10.2995	11.5361	11.6862	11.078	10.8395	11.4302	10.8798	10.9754	11.0677	10.693	10.765	10.7103	11.2226	11.0307	11.361	10.6575	10.557	11.061	10.905	11.3816	10.8216	10.7927	11.1324	10.8147	10.6388	11.2107	11.2303	11.0431	11.3858	10.429	10.9197	10.8386	10.9704	12.2628	11.7449	12.8419	11.3991	11.1888	10.7935	11.5452	11.0751	11.105	10.8038	10.6422
201434_at	10.009	9.57326	9.48112	9.44678	9.71645	10.3683	10.3908	10.3001	9.61829	9.69696	9.2768	10.129	10.2176	9.79861	10.5598	9.88005	9.6179	9.63234	9.28299	10.1127	10.1875	9.74421	10.2682	9.78695	10.5549	9.94892	9.80864	10.0869	9.73653	10.1756	9.6661	9.9045	10.3765	10.2871	9.9452	9.8991	10.1162	10.28	10.7865	9.66794	10.0607	11.0601	9.76568	9.76	10.1089	9.92601	9.74849	10.3416	9.43582
201435_s_at	10.241	9.92063	8.98551	10.5943	8.8675	8.83564	8.1187	7.75441	7.50401	10.3233	8.40971	9.08046	7.75778	9.48019	10.3596	9.9722	8.34132	9.47191	9.66715	9.7204	9.243	8.88013	7.0397	10.3239	6.89279	10.4797	10.4058	9.4855	10.3701	9.60964	9.42905	9.00666	7.71729	9.34121	9.73565	10.0482	9.54952	8.71247	7.41012	6.5835	9.03133	6.61852	8.0712	10.3428	8.74669	9.23468	8.60226	8.5413	9.79464
201436_at	8.50437	8.88296	8.67225	8.15618	8.62836	9.38996	8.68164	7.03397	9.02635	7.71286	9.84947	8.66567	8.28661	8.92871	8.3156	8.66762	8.86095	8.21652	7.89748	8.29053	9.12067	8.17718	8.32002	8.88637	7.65439	9.12067	9.11854	8.33298	8.86056	9.26745	9.67407	9.87908	7.48813	10.4973	8.79837	8.69644	8.19213	8.20632	7.27091	8.30676	8.73849	9.04963	8.09414	8.24813	9.04203	8.88832	8.3523	9.39313	7.84856
201437_s_at	10.1047	10.9846	10.4843	9.75248	10.506	9.84412	10.4218	9.64415	11.4108	9.73314	11.1906	10.273	9.69745	10.498	10.1717	10.1257	10.291	9.71696	9.99144	10.2759	10.0809	9.24718	9.87589	10.0196	9.72279	10.529	10.3509	9.95469	10.3037	9.8111	11.5911	11.5689	9.44755	11.9162	10.0134	10.1982	9.8832	9.92545	10.8117	10.411	10.4362	11.1508	9.81764	9.70001	10.7118	10.7309	9.73565	11.234	9.54751
201438_at	10.7332	12.488	10.9882	12.7012	13.3308	13.082	10.0386	9.82008	10.9084	12.3531	12.4946	10.5283	9.09599	10.9564	11.7564	11.3727	10.7927	13.316	13.3458	10.7217	13.0025	13.9552	10.8623	11.4845	10.4375	11.2496	13.0856	10.3061	11.2368	12.8772	10.4187	12.4393	12.6964	9.29334	12.9265	10.5018	10.5598	10.0403	11.2275	10.1892	12.2924	11.6172	13.6334	12.6279	11.3042	11.078	12.5013	11.887	10.6702
201439_at	7.8836	7.05341	8.00699	7.09849	7.01378	7.81818	7.23963	7.01536	6.24346	7.13105	6.63573	7.42706	7.67727	7.33735	7.27514	7.873	7.66057	7.22653	7.82832	7.8927	7.61094	7.22405	7.88899	6.95583	8.34934	7.73302	7.02162	7.74677	8.31879	7.55344	6.5236	6.30815	8.06906	6.22343	7.39571	8.02324	7.9916	8.1943	7.24518	7.94864	6.8357	7.11174	7.17288	7.46331	6.65723	7.89501	6.99471	6.4754	6.84255
201440_at	8.56891	7.81668	8.32872	8.5787	8.29511	8.59079	8.10054	7.97741	7.29015	8.4127	6.93398	8.66179	8.70134	8.04134	8.63772	8.33539	8.79879	8.78091	8.27884	8.61894	8.14101	8.05149	8.63732	8.25471	8.87179	8.31331	8.41782	8.78917	8.77368	8.31181	8.4985	7.04305	8.64347	7.42528	8.30116	8.78376	8.46616	8.62162	8.11556	8.53307	8.38823	8.675	8.41388	8.62675	8.28079	8.25545	8.21852	8.23181	8.32084
201441_at	13.1633	12.7892	12.6253	12.8727	12.8772	12.7439	12.8087	13.1216	12.3403	12.9531	12.0035	13.4028	13.6059	13.1376	12.5995	13.1584	13.5374	12.5336	12.9497	13.4639	12.826	12.2535	13.5826	13.0628	13.7957	13.2939	12.6763	13.3308	13.2112	12.6178	12.6154	12.0343	13.382	12.0764	12.8895	13.2348	13.2112	13.6059	13.7056	13.8222	12.8635	13.3983	12.5638	13.0778	12.6901	13.382	12.5741	12.5791	12.4802
201442_s_at	5.54032	5.35061	5.07919	5.42631	5.25721	5.38849	5.5669	5.42855	5.53396	5.47597	5.17127	5.50077	5.41697	5.32738	5.39833	5.49039	5.30478	5.50362	5.3753	5.1273	5.31743	5.46524	5.28599	5.3717	5.35241	5.45285	5.53437	5.3934	5.44704	5.39311	5.4557	5.30457	5.96994	5.48118	5.40087	5.31754	5.43894	5.30705	5.57827	5.43166	5.34036	5.20201	5.40256	5.4479	5.70446	5.2624	5.47858	5.4558	5.45818
201443_s_at	12.0394	12.7155	12.1036	11.6877	12.0016	12.1731	12.0122	11.4462	12.5741	11.9344	12.2712	11.9476	11.7411	12.1036	11.8839	12.092	11.5374	12.0938	11.7175	11.7601	12.3384	12.371	12.2214	12.28	11.4855	11.8346	12.5467	11.9921	12.0174	11.9711	12.1445	12.4059	11.8316	12.0463	12.0513	11.9761	12.0054	12.0804	11.7779	11.652	12.2353	11.8607	12.7383	12.2019	12.6991	12.2883	12.4315	12.3345	11.6753
201444_s_at	10.4536	9.93941	8.86558	10.4555	9.04756	9.57498	7.59581	8.61426	8.4936	10.7942	8.39939	8.46581	7.80558	8.83994	10.3108	10.1561	7.34948	10.1595	9.13885	8.3346	9.14045	9.9673	7.69347	10.4516	6.39745	9.39088	10.8537	9.13334	9.31853	9.8853	8.45699	6.84408	9.31411	6.94196	9.80864	9.67215	9.68615	8.36291	7.26035	6.56746	8.55402	8.77453	9.03413	10.7879	9.27134	8.50129	9.09806	8.55789	10.1157
201445_at	8.94187	9.79558	7.97595	9.85148	9.48162	10.7912	7.23234	7.23088	7.3188	10.1654	8.77778	8.90338	7.18236	8.94107	10.0928	9.58817	7.80639	9.53404	10.4141	9.00403	10.1843	10.75	6.34075	9.20722	6.84284	8.75231	10.0295	8.66257	9.28518	10.4626	7.88976	7.02546	8.91313	8.71172	10.2058	9.08005	10.2355	7.56022	5.80952	5.63674	10.018	6.78026	9.3995	9.46709	9.55555	8.99246	9.54487	7.72575	10.2718
201446_s_at	9.01298	8.78132	8.39939	10.179	8.60515	8.70094	8.89545	8.52572	7.74466	9.93175	8.3562	8.3196	7.99922	8.34741	9.79411	8.79244	8.0154	9.77018	8.90048	8.36173	8.20554	8.70662	7.31055	9.91794	7.56124	8.47631	9.62156	8.83365	7.88899	8.53382	8.77817	8.76538	9.66002	9.3794	8.96543	8.62518	9.26365	7.7567	7.34504	8.25168	8.35977	8.33257	8.64007	9.56189	8.72756	8.45012	8.10657	8.25321	8.87587
201447_at	8.84685	8.77289	8.47947	9.23655	8.3092	8.68753	8.26459	8.36291	9.11813	8.98837	8.84919	8.20967	8.03211	8.08484	9.00324	8.65196	8.2215	9.00965	8.66334	7.78127	8.09871	9.09134	7.90483	9.23604	8.31923	8.22076	9.10881	8.45876	8.12034	8.53741	8.78132	9.3995	8.21395	8.22953	8.87028	8.33298	8.98188	7.99994	8.79367	8.04775	8.16004	8.75231	8.5537	8.68675	8.48929	8.32428	8.38157	8.3365	8.52748
201448_at	9.99244	10.8139	9.13168	10.6368	9.71554	9.89434	9.70046	9.36581	9.40341	10.0403	9.9066	9.73802	10.155	9.89855	9.72521	9.91322	8.3793	10.6826	9.78477	9.57149	10.0775	10.3894	9.79212	10.6552	9.66933	9.39805	10.5893	9.94474	9.18767	10.2952	9.72279	10.0661	8.70543	9.37438	10.3818	9.24592	10.2864	9.37532	7.83521	9.17243	9.84212	9.40568	10.1272	10.0134	10.1601	9.76965	9.53594	9.62106	9.64597
201449_at	9.26924	9.76097	9.59057	9.10697	9.41933	9.37438	9.68219	9.4579	9.90393	8.20468	9.73269	9.71512	9.19347	9.53905	8.38475	9.4248	9.1586	9.31952	8.33984	9.05338	9.53687	9.20927	9.8376	9.737	9.72567	9.4309	9.44991	9.52185	9.07419	9.06743	9.62531	10.2775	9.02838	9.55508	9.57726	9.28299	9.70346	9.42209	8.09871	9.33959	9.0403	9.5877	9.37187	8.78654	9.93887	9.80526	8.95397	9.92917	8.64886
201450_s_at	8.95479	9.58526	8.88176	9.68744	8.92989	8.48626	8.7821	8.48265	8.99326	9.61311	9.69345	8.77289	8.73606	8.79001	9.48376	8.74152	8.33023	9.64821	8.80816	8.74385	8.61156	8.92871	8.14474	9.44382	8.57793	8.56585	9.58569	8.7615	8.22991	8.4093	9.4855	8.90048	8.42049	9.28025	8.86251	8.43169	9.37145	8.11184	9.30831	8.85174	9.13501	8.86785	8.83523	8.94643	9.0391	9.12711	8.52	8.67258	8.56585
201451_x_at	5.36102	5.4543	5.69505	5.33868	5.46143	5.56176	5.59899	5.43814	5.14258	5.47808	5.54541	5.5073	5.37837	5.34342	5.43688	5.63156	5.47847	5.24616	5.41873	5.31578	5.35809	5.37706	5.42401	5.44445	5.47058	5.42049	5.52011	5.31378	5.33573	5.28272	5.65711	5.27909	5.59107	5.24577	5.29834	5.58132	5.38677	5.27264	5.50086	5.46397	5.29999	5.82679	5.25193	5.37281	5.42265	5.1935	5.44546	5.43186	6.36701
201452_at	6.13509	6.114	7.97554	5.9965	6.10891	5.69749	6.29321	6.39307	6.15887	6.25342	7.14942	6.0764	6.01227	6.04054	6.09557	6.21124	6.36513	5.95144	5.96569	6.20874	6.13017	5.66962	6.00303	6.37499	6.20023	6.15445	6.13731	5.93382	6.02346	6.20434	6.02118	6.46958	5.83209	6.58158	5.86627	6.09137	5.83209	6.22516	5.82692	5.90972	6.28466	6.55112	5.4543	6.07239	6.36938	5.85656	5.65403	5.93491	6.59361
201453_x_at	10.9011	12.2754	11.4881	11.5936	11.4085	12.3282	10.4536	10.4408	11.2567	11.9809	11.9728	11.1364	10.6696	11.7281	11.9728	11.234	10.7469	11.8857	11.9854	10.7971	11.6862	11.9935	10.4277	12.0394	9.6117	11.5545	11.9197	11.0566	10.9908	12.3838	11.3749	11.3451	11.0733	11.5021	11.5859	11.1137	11.0703	10.6056	9.44382	9.39543	11.8361	10.0414	12.1598	11.6027	11.8809	11.0456	11.7719	11.8531	11.5298
201454_s_at	9.75093	9.44241	10.1642	9.383	9.65297	9.96353	8.76498	9.56434	9.63611	8.8675	8.83219	9.87421	9.88958	9.66477	8.95239	9.68896	9.86732	10.1466	9.59817	10.0186	9.83309	8.89589	10.0057	9.45478	9.89547	9.69143	9.54533	10.0278	9.85097	9.37573	9.73121	9.05208	9.6505	9.75346	9.67407	9.97867	9.896	9.91863	8.83483	10.0617	10.141	8.48146	9.01622	8.88013	9.56053	9.99997	8.98875	10.0657	8.68486
201455_s_at	10.1448	9.92917	9.99954	9.61022	9.49768	10.1767	8.82723	8.9941	8.22916	9.19864	8.11074	10.1761	9.63037	10.0684	9.37799	10.1099	9.48332	10.3416	9.92545	10.0944	10.1527	10.0024	9.40737	9.73608	9.3214	10.2109	10.2103	10.0651	10.2759	10.3964	8.92255	7.79821	9.92545	7.88512	10.1359	10.2964	10.4316	10.0051	6.99789	7.29192	10.312	7.56538	9.69294	9.82062	9.87111	9.96779	9.85197	9.14468	9.10654
201456_s_at	8.35045	9.11736	8.57084	9.74038	8.51094	7.81329	9.07465	9.30306	7.64412	8.42758	7.85156	8.15883	8.63545	8.56548	9.64511	8.39174	8.20283	9.07883	8.47835	8.38318	8.0712	7.71768	7.92578	8.7876	7.95012	8.16209	9.01891	8.76909	7.77861	7.96253	8.95479	8.9921	8.25435	9.33959	8.10171	8.21813	8.37576	8.01006	8.62322	8.56585	8.53938	8.50517	7.87164	8.72003	8.4498	8.11626	7.49353	8.47798	9.02185
201457_x_at	9.87318	9.85811	8.91313	11.6251	10.2782	9.54993	10.2035	10.6036	9.27182	10.928	10.7592	9.89492	9.39851	9.73073	11.8886	10.4316	9.77064	10.0837	10.7382	10.2188	9.5523	9.4793	9.14846	10.26	8.35547	10.4148	10.6469	10.2787	10.001	9.90296	9.14005	8.38276	9.43535	9.51076	9.53449	9.78323	10.2207	9.87638	8.2112	8.02471	10.409	9.47381	9.64469	10.7241	9.75297	9.53687	9.76508	8.8572	9.99451
201458_s_at	10.598	11.5545	10.0333	11.5426	10.9542	9.96569	11.3816	11.2824	10.1197	10.4879	11.3551	10.659	10.705	10.75	11.7881	10.8528	10.4211	11.0668	11.0788	10.6826	10.5215	10.3007	10.2513	10.7164	10.2159	10.6709	11.3211	10.8592	10.4445	10.3901	10.7427	10.1099	10.3084	11.078	10.6968	10.5721	10.9406	10.8717	9.53728	9.62716	11.0723	10.0879	10.6129	10.7348	11.5465	10.6702	10.6997	10.2898	10.4161
201459_at	9.25039	9.78695	8.25983	10.009	9.95677	9.46112	9.76097	9.84519	9.38726	9.94276	10.4329	9.7864	10.5332	9.468	9.24118	9.64372	10.2846	9.71795	9.93739	10.2594	9.51579	8.80308	10.1892	10.2361	10.4626	9.74421	9.51246	9.67973	9.83158	9.12962	9.28868	8.63545	9.63134	9.57279	9.32733	9.62853	9.52453	10.1237	11.4667	11.0456	10.7879	11.6408	9.52453	9.47428	10.4633	9.77112	9.4512	9.22153	9.18054
201460_at	8.88176	9.02378	9.61829	9.01258	9.30306	9.7055	9.70346	10.1157	9.72174	9.2535	9.66715	9.07674	9.75444	9.02713	9.11096	8.96175	10.09	9.19119	10.0435	9.05002	9.28558	9.25741	9.67078	8.9749	9.60679	9.06107	9.21112	9.30215	9.27497	8.9078	9.38387	9.42121	9.70983	9.26189	9.02677	9.31232	8.75477	9.44016	10.2024	10.2127	9.56623	10.4693	8.9992	8.9078	8.82557	9.19995	9.5935	9.97974	9.1147
201461_s_at	5.65699	5.3874	5.36843	6.83865	5.50664	5.60591	5.2261	5.46235	5.5731	6.91071	5.35565	5.40943	5.51814	5.38235	6.84976	5.49953	5.23494	5.78013	5.99512	5.56218	5.49418	5.59787	5.32095	6.09228	5.33426	5.4765	6.17862	5.53661	5.95508	5.45746	5.19422	5.07554	5.43688	5.31765	5.69903	5.39726	5.3837	5.48608	5.40873	5.24822	5.38511	5.30925	5.30033	6.11762	5.51023	5.34306	5.4519	5.33111	6.06362
201462_at	6.95359	9.21242	7.53033	6.4306	9.03453	9.8689	9.56189	9.93023	7.78653	8.05852	7.17224	7.68446	9.16558	7.97777	9.76668	8.01271	7.8262	9.46169	9.12711	7.54504	9.81559	8.99046	8.67582	10.3759	7.62558	7.75187	8.38354	7.86047	7.68337	9.73073	6.92662	6.78371	7.17832	6.34575	9.06902	7.3756	7.54217	7.39613	6.89816	6.75063	7.52741	7.02348	7.89568	7.37863	7.29389	6.63825	8.77971	7.0316	7.26573
201463_s_at	11.7588	12.6126	11.8136	12.3123	12.2555	10.98	12.0496	11.9492	12.0531	12.3262	12.6203	12.2649	12.8058	12.1425	12.3924	12.1222	12.2391	12.3817	12.5013	12.4484	11.8107	11.5203	12.399	11.5021	12.5308	12.097	12.2495	12.109	12.0496	11.6997	12.2373	12.1884	12.0072	11.9775	11.7937	11.9935	11.7893	12.2234	13.2112	12.5589	13.3206	13.0411	12.2157	12.0122	11.7465	12.5382	12.541	12.2924	11.3042
201464_x_at	10.7665	10.7709	11.4414	11.3632	11.2087	12.0447	10.5486	10.1635	11.9509	11.3033	12.5336	11.1703	10.7332	10.9591	10.7845	11.2077	10.2349	10.5858	10.7203	10.1785	11.3221	11.5689	11.1343	11.5911	10.1127	10.3836	10.9338	10.5755	11.2866	11.7663	10.9846	12.1656	11.3021	11.3199	11.0518	10.383	10.8583	10.7043	12.2002	11.2368	11.3374	10.7507	11.7187	10.9514	12.3321	10.6313	11.3158	12.2963	10.7462
201465_s_at	8.9778	8.98066	10.4824	9.68794	9.33826	10.9618	8.74835	9.23249	10.141	9.67365	10.8663	9.51202	10.277	8.79367	8.64269	8.97018	9.39138	8.59998	8.85297	8.55831	9.4345	8.60309	10.6463	10.3683	9.58526	8.28388	8.02912	9.23164	9.04635	9.76	9.0999	10.0111	10.6215	10.1162	9.12375	9.0999	8.72325	9.52323	13.1671	11.9427	10.0014	12.1006	10.0848	8.04812	10.9347	8.5459	7.97102	11.0635	8.52268
201466_s_at	10.2024	10.8402	10.8766	10.514	10.2764	11.9921	8.76868	7.82346	11.7449	10.7148	12.499	11.1437	10.3669	10.5373	10.175	10.7724	9.05479	8.96828	10.1699	9.21373	11.2721	11.637	10.7635	11.7436	8.45196	10.0661	11.0943	9.91794	10.7462	11.9935	10.3302	11.9903	10.1813	10.7103	10.9977	10.1965	10.6974	10.3176	11.2303	9.86784	11.313	9.72719	11.1183	10.0233	12.1803	9.91581	11.0934	11.9638	10.0505
[truncated: 21,283 more rows]
[truncated: 62 more columns]
